# Supplementary material for: Structural insights into the peptide selectivity and activation of human neuromedin U receptors
Source: Nat Commun. 2022 Apr 19;13:2045. doi: 10.1038/s41467-022-29683-w (PMC9019041; doi:10.1038/s41467-022-29683-w)
Supplement: Supplementary file 3 — Source Data [file 41467_2022_29683_MOESM3_ESM.xlsx]

## Sheet: Supplementary Fig. 1
	NMUR1	% IP1 Accumulation (normalized to WT)
		WT			BRIL-NMUR1-LgBiT
	log(NMU[M])	1st	2nd	3rd	1st	2nd	3rd
	-4.45593	110.031	80.75	94.1963	75.3344	128.63	96.0353
	-5.45593	125.58	73.544	79.9455	64.9059	122.999	103.812
	-6.45593	137.571	78.2144	84.2147	54.487	116.363	92.2335
	-7.45593	111.621	56.1098	52.8921	30.5083	103.143	75.1959
	-8.45593	79.8147	37.6191	43.9396	36.0823	37.1615	31.5421
	-9.45593	38.1394	-13.2939	3.01591	-14.6667	10.136	4.53069
	-10.4559	55.6765	13.5369	20.6195	5.24061	15.185	5.24826
	-11.4559	33.5353	-16.933	-16.6023	-9.65122	16.4002	-3.14037
	NMUR2	% IP1 Accumulation (normalized to WT)
		WT			BRIL-NMUR2
	log(NMU[M])	1st	2nd	3rd	1st	2nd	3rd
	-4.45593	103.532	106.458	90.0097	96.7548	101.827	101.418
	-5.45593	94.4191	113.948	88.1731	92.5833	72.0807	91.3275
	-6.45593	101.556	95.1777	94.0778	95.9264	85.7406	92.6861
	-7.45593	76.9508	72.5027	84.5301	81.8545	64.1608	51.8832
	-8.45593	59.5386	53.745	56.5378	33.4075	32.5407	27.8393
	-9.45593	25.0484	18.9485	39.0406	14.96	13.475	13.1695
	-10.4559	11.8444	13.7895	27.5629	22.4767	17.4729	15.009
	-11.4559	-21.8548	-10.0128	31.8676	-7.1921	9.36065	-2.16855

## Sheet: Supplementary Fig. 2a NMU-NMUR1
	ml	mAU
	0	-0.01
	0.03	-0.02
	0.05	-0.01
	0.08	-0.03
	0.1	-0.01
	0.13	-0.01
	0.16	-0.02
	0.18	-0.03
	0.21	-0.01
	0.23	-0.03
	0.26	-0.04
	0.29	-0.04
	0.31	-0.04
	0.34	-0.05
	0.36	-0.03
	0.39	-0.04
	0.42	-0.05
	0.44	-0.05
	0.47	-0.06
	0.49	-0.05
	0.52	-0.06
	0.55	-0.05
	0.57	-0.06
	0.6	-0.06
	0.62	-0.07
	0.65	-0.07
	0.68	-0.07
	0.7	-0.08
	0.73	-0.08
	0.75	-0.05
	0.78	-0.09
	0.81	-0.09
	0.83	-0.07
	0.86	-0.09
	0.88	-0.08
	0.91	-0.09
	0.94	-0.08
	0.96	-0.09
	0.99	-0.12
	1.01	-0.1
	1.04	-0.09
	1.07	-0.11
	1.09	-0.1
	1.12	-0.1
	1.14	-0.11
	1.17	-0.11
	1.2	-0.12
	1.22	-0.1
	1.25	-0.12
	1.27	-0.12
	1.3	-0.13
	1.32	-0.13
	1.35	-0.13
	1.38	-0.13
	1.4	-0.12
	1.43	-0.13
	1.45	-0.14
	1.48	-0.13
	1.51	-0.14
	1.53	-0.17
	1.56	-0.14
	1.58	-0.15
	1.61	-0.17
	1.64	-0.17
	1.66	-0.18
	1.69	-0.18
	1.71	-0.18
	1.74	-0.17
	1.77	-0.18
	1.79	-0.19
	1.82	-0.19
	1.84	-0.18
	1.87	-0.2
	1.9	-0.21
	1.92	-0.22
	1.95	-0.23
	1.97	-0.24
	2	-0.23
	2.03	-0.24
	2.05	-0.25
	2.08	-0.26
	2.1	-0.27
	2.13	-0.27
	2.16	-0.27
	2.18	-0.27
	2.21	-0.28
	2.23	-0.28
	2.26	-0.3
	2.29	-0.3
	2.31	-0.3
	2.34	-0.3
	2.36	-0.33
	2.39	-0.31
	2.42	-0.31
	2.44	-0.33
	2.47	-0.32
	2.49	-0.33
	2.52	-0.33
	2.55	-0.32
	2.57	-0.32
	2.6	-0.34
	2.62	-0.33
	2.65	-0.32
	2.68	-0.36
	2.7	-0.35
	2.73	-0.35
	2.75	-0.34
	2.78	-0.34
	2.81	-0.35
	2.83	-0.34
	2.86	-0.35
	2.88	-0.35
	2.91	-0.34
	2.94	-0.36
	2.96	-0.33
	2.99	-0.34
	3.01	-0.34
	3.04	-0.33
	3.07	-0.33
	3.09	-0.32
	3.12	-0.34
	3.14	-0.33
	3.17	-0.32
	3.2	-0.32
	3.22	-0.32
	3.25	-0.3
	3.27	-0.3
	3.3	-0.31
	3.33	-0.31
	3.35	-0.3
	3.38	-0.3
	3.4	-0.3
	3.43	-0.3
	3.46	-0.29
	3.48	-0.3
	3.51	-0.26
	3.53	-0.29
	3.56	-0.27
	3.59	-0.27
	3.61	-0.26
	3.64	-0.26
	3.66	-0.26
	3.69	-0.26
	3.71	-0.24
	3.74	-0.26
	3.77	-0.25
	3.79	-0.25
	3.82	-0.23
	3.84	-0.24
	3.87	-0.25
	3.9	-0.24
	3.92	-0.22
	3.95	-0.22
	3.97	-0.23
	4	-0.22
	4.03	-0.2
	4.05	-0.2
	4.08	-0.2
	4.1	-0.19
	4.13	-0.18
	4.16	-0.18
	4.18	-0.18
	4.21	-0.17
	4.23	-0.18
	4.26	-0.17
	4.29	-0.17
	4.31	-0.16
	4.34	-0.15
	4.36	-0.14
	4.39	-0.13
	4.42	-0.14
	4.44	-0.14
	4.47	-0.15
	4.49	-0.13
	4.52	-0.15
	4.55	-0.11
	4.57	-0.11
	4.6	-0.11
	4.62	-0.12
	4.65	-0.1
	4.68	-0.1
	4.7	-0.09
	4.73	-0.1
	4.75	-0.09
	4.78	-0.09
	4.81	-0.08
	4.83	-0.09
	4.86	-0.07
	4.88	-0.07
	4.91	-0.07
	4.94	-0.08
	4.96	-0.07
	4.99	-0.05
	5.01	-0.07
	5.04	-0.06
	5.07	-0.07
	5.09	-0.05
	5.12	-0.05
	5.14	-0.04
	5.17	-0.05
	5.2	-0.05
	5.22	-0.04
	5.25	-0.04
	5.27	-0.05
	5.3	-0.05
	5.33	-0.05
	5.35	-0.03
	5.38	-0.05
	5.4	-0.03
	5.43	-0.03
	5.46	-0.03
	5.48	-0.05
	5.51	-0.04
	5.53	-0.02
	5.56	-0.03
	5.59	-0.02
	5.61	-0.02
	5.64	-0.01
	5.66	-0.02
	5.69	-0.02
	5.72	-0.02
	5.74	-0.02
	5.77	-0.01
	5.79	-0.02
	5.82	0
	5.85	-0.01
	5.87	0.01
	5.9	-0.01
	5.92	0
	5.95	-0.01
	5.98	0
	6	0
	6.03	0
	6.05	0.03
	6.08	0.01
	6.11	0.02
	6.13	0
	6.16	0.01
	6.18	0
	6.21	0
	6.23	0.02
	6.26	0.02
	6.29	0.01
	6.31	0.01
	6.34	0
	6.36	0.02
	6.39	0
	6.42	0.01
	6.44	0.01
	6.47	0.01
	6.49	0.01
	6.52	0.01
	6.55	0.02
	6.57	0.02
	6.6	0.01
	6.62	0.02
	6.65	0.04
	6.68	0.04
	6.7	0.03
	6.73	0.02
	6.75	0.02
	6.78	0.02
	6.81	0.02
	6.83	0.03
	6.86	0.03
	6.88	0.03
	6.91	0.03
	6.94	0.04
	6.96	0.04
	6.99	0.03
	7.01	0.05
	7.04	0.06
	7.07	0.07
	7.09	0.09
	7.12	0.1
	7.14	0.13
	7.17	0.13
	7.2	0.18
	7.22	0.2
	7.25	0.23
	7.27	0.29
	7.3	0.35
	7.33	0.4
	7.35	0.49
	7.38	0.56
	7.4	0.65
	7.43	0.77
	7.46	0.89
	7.48	1.03
	7.51	1.21
	7.53	1.46
	7.56	1.79
	7.59	2.23
	7.61	2.91
	7.64	3.76
	7.66	5.08
	7.69	6.9
	7.72	9.23
	7.74	12.44
	7.77	16.34
	7.79	21.67
	7.82	27.8
	7.85	35.08
	7.87	44.38
	7.9	53.39
	7.92	65.11
	7.95	77.83
	7.98	90.5
	8	104.37
	8.03	117.72
	8.05	132.06
	8.08	147.07
	8.11	170.78
	8.13	218.32
	8.16	213.69
	8.18	211.37
	8.21	213.68
	8.24	218.32
	8.26	224.76
	8.29	234.07
	8.31	244.29
	8.34	254.1
	8.37	261.28
	8.39	267.06
	8.42	272.11
	8.44	275.8
	8.47	278.2
	8.5	280.16
	8.52	280.88
	8.55	280.61
	8.57	279.59
	8.6	277.93
	8.62	275.5
	8.65	272.62
	8.68	269.17
	8.7	266.1
	8.73	262.43
	8.75	258.89
	8.78	254.74
	8.81	251.09
	8.83	246.93
	8.86	243.31
	8.88	239.62
	8.91	235.84
	8.94	232.24
	8.96	228.45
	8.99	224.69
	9.01	221.11
	9.04	217.6
	9.07	214.64
	9.09	211.4
	9.12	208.35
	9.14	205.67
	9.17	202.84
	9.2	200.3
	9.22	198.09
	9.25	196.34
	9.27	194.68
	9.3	193.26
	9.33	192.29
	9.35	191.59
	9.38	191.28
	9.4	191.11
	9.43	191.78
	9.46	192.68
	9.48	194.17
	9.51	195.93
	9.53	197.91
	9.56	200.2
	9.59	202.51
	9.61	205.6
	9.64	208.53
	9.66	211.48
	9.69	214.44
	9.72	216.87
	9.74	219.4
	9.77	221.75
	9.79	223.47
	9.82	225.15
	9.85	226.32
	9.87	227.19
	9.9	227.58
	9.92	227.2
	9.95	226.45
	9.98	225
	10	223.65
	10.03	221.62
	10.05	219.3
	10.08	216.58
	10.11	213.48
	10.13	210.08
	10.16	206.55
	10.18	203.13
	10.21	199.26
	10.24	195.67
	10.26	191.71
	10.29	187.88
	10.31	184.28
	10.34	180.1
	10.37	176.42
	10.39	172.6
	10.42	169.09
	10.44	165.38
	10.47	161.68
	10.5	158.1
	10.52	154.3
	10.55	150.56
	10.57	147.06
	10.6	143.27
	10.63	139.69
	10.65	136.03
	10.68	132.19
	10.7	128.6
	10.73	124.93
	10.76	121.45
	10.78	117.65
	10.81	114.14
	10.83	110.74
	10.86	107.19
	10.89	103.93
	10.91	100.46
	10.94	97.29
	10.96	94.14
	10.99	91.12
	11.02	88.13
	11.04	85.11
	11.07	82.44
	11.09	79.75
	11.12	77.15
	11.14	74.69
	11.17	72.28
	11.2	70.02
	11.22	67.97
	11.25	65.82
	11.27	63.86
	11.3	61.87
	11.33	60.07
	11.35	58.26
	11.38	56.47
	11.4	54.96
	11.43	53.22
	11.46	51.66
	11.48	50.22
	11.51	48.69
	11.53	47.34
	11.56	45.92
	11.59	44.64
	11.61	43.38
	11.64	42.15
	11.66	41
	11.69	39.8
	11.72	38.7
	11.74	37.69
	11.77	36.69
	11.79	35.65
	11.82	34.74
	11.85	33.82
	11.87	32.95
	11.9	32.13
	11.92	31.35
	11.95	30.53
	11.98	29.85
	12	29.21
	12.03	28.51
	12.05	27.89
	12.08	27.29
	12.11	26.75
	12.13	26.16
	12.16	25.67
	12.18	25.17
	12.21	24.68
	12.24	24.24
	12.26	23.81
	12.29	23.38
	12.31	22.99
	12.34	22.6
	12.37	22.23
	12.39	21.9
	12.42	21.55
	12.44	21.24
	12.47	20.92
	12.5	20.6
	12.52	20.34
	12.55	20.06
	12.57	19.69
	12.6	19.5
	12.63	19.24
	12.65	19
	12.68	18.78
	12.7	18.54
	12.73	18.31
	12.76	18.08
	12.78	17.87
	12.81	17.65
	12.83	17.4
	12.86	17.17
	12.89	16.97
	12.91	16.74
	12.94	16.51
	12.96	16.29
	12.99	16.08
	13.02	15.84
	13.04	15.59
	13.07	15.41
	13.09	15.19
	13.12	14.94
	13.15	14.7
	13.17	14.48
	13.2	14.25
	13.22	14.03
	13.25	13.81
	13.28	13.56
	13.3	13.33
	13.33	13.09
	13.35	12.86
	13.38	12.62
	13.41	12.4
	13.43	12.18
	13.46	11.95
	13.48	11.75
	13.51	11.5
	13.53	11.28
	13.56	11.05
	13.59	10.87
	13.61	10.66
	13.64	10.45
	13.66	10.24
	13.69	10.07
	13.72	9.87
	13.74	9.67
	13.77	9.5
	13.79	9.31
	13.82	9.13
	13.85	8.99
	13.87	8.81
	13.9	8.68
	13.92	8.51
	13.95	8.37
	13.98	8.21
	14	8.09
	14.03	7.96
	14.05	7.83
	14.08	7.68
	14.11	7.59
	14.13	7.47
	14.16	7.36
	14.18	7.25
	14.21	7.13
	14.24	7.06
	14.26	6.95
	14.29	6.85
	14.31	6.76
	14.34	6.71
	14.37	6.6
	14.39	6.5
	14.42	6.44
	14.44	6.35
	14.47	6.29
	14.5	6.22
	14.52	6.16
	14.55	6.06
	14.57	6.03
	14.6	5.97
	14.63	5.93
	14.65	5.89
	14.68	5.84
	14.7	5.8
	14.73	5.77
	14.76	5.73
	14.78	5.72
	14.81	5.66
	14.83	5.66
	14.86	5.63
	14.89	5.63
	14.91	5.63
	14.94	5.6
	14.96	5.61
	14.99	5.61
	15.02	5.61
	15.04	5.62
	15.07	5.62
	15.09	5.63
	15.12	5.65
	15.15	5.66
	15.17	5.67
	15.2	5.69
	15.22	5.7
	15.25	5.73
	15.28	5.74
	15.3	5.77
	15.33	5.76
	15.35	5.78
	15.38	5.79
	15.41	5.8
	15.43	5.81
	15.46	5.81
	15.48	5.82
	15.51	5.81
	15.54	5.82
	15.56	5.82
	15.59	5.84
	15.61	5.83
	15.64	5.81
	15.67	5.84
	15.69	5.82
	15.72	5.81
	15.74	5.78
	15.77	5.79
	15.8	5.76
	15.82	5.74
	15.85	5.72
	15.87	5.69
	15.9	5.68
	15.93	5.67
	15.95	5.64
	15.98	5.59
	16	5.56
	16.03	5.5
	16.05	5.48
	16.08	5.43
	16.11	5.4
	16.13	5.38
	16.16	5.36
	16.18	5.31
	16.21	5.28
	16.24	5.24
	16.26	5.22
	16.29	5.19
	16.31	5.17
	16.34	5.15
	16.37	5.12
	16.39	5.1
	16.42	5.08
	16.44	5.06
	16.47	5.05
	16.5	5.05
	16.52	5.02
	16.55	5.01
	16.57	5.01
	16.6	4.98
	16.63	5
	16.65	4.97
	16.68	4.98
	16.7	4.96
	16.73	4.95
	16.76	4.95
	16.78	4.93
	16.81	4.9
	16.83	4.88
	16.86	4.87
	16.89	4.84
	16.91	4.81
	16.94	4.8
	16.96	4.77
	16.99	4.72
	17.02	4.68
	17.04	4.64
	17.07	4.6
	17.09	4.55
	17.12	4.51
	17.15	4.44
	17.17	4.39
	17.2	4.34
	17.22	4.28
	17.25	4.23
	17.28	4.15
	17.3	4.11
	17.33	4.04
	17.35	3.98
	17.38	3.92
	17.41	3.86
	17.43	3.81
	17.46	3.72
	17.48	3.65
	17.51	3.58
	17.54	3.5
	17.56	3.48
	17.59	3.44
	17.61	3.38
	17.64	3.33
	17.67	3.28
	17.69	3.21
	17.72	3.16
	17.74	3.08
	17.77	3.03
	17.8	2.95
	17.82	2.85
	17.85	2.8
	17.87	2.73
	17.9	2.68
	17.93	2.62
	17.95	2.56
	17.98	2.5
	18	2.43
	18.03	2.38
	18.06	2.33
	18.08	2.29
	18.11	2.23
	18.13	2.17
	18.16	2.14
	18.19	2.08
	18.21	2.06
	18.24	2.01
	18.26	1.96
	18.29	1.91
	18.32	1.86
	18.34	1.84
	18.37	1.8
	18.39	1.76
	18.42	1.72
	18.44	1.69
	18.47	1.64
	18.5	1.61
	18.52	1.59
	18.55	1.55
	18.57	1.51
	18.6	1.47
	18.63	1.47
	18.65	1.43
	18.68	1.4
	18.7	1.38
	18.73	1.34
	18.76	1.33
	18.78	1.28
	18.81	1.28
	18.83	1.25
	18.86	1.23
	18.89	1.22
	18.91	1.18
	18.94	1.17
	18.96	1.16
	18.99	1.14
	19.02	1.11
	19.04	1.1
	19.07	1.08
	19.09	1.06
	19.12	1.05
	19.15	1.03
	19.17	1.02
	19.2	1
	19.22	1
	19.25	0.98
	19.28	0.98
	19.3	0.95
	19.33	0.95
	19.35	0.94
	19.38	0.93
	19.41	0.92
	19.43	0.92
	19.46	0.9
	19.48	0.89
	19.51	0.88
	19.54	0.88
	19.56	0.86
	19.59	0.87
	19.61	0.86
	19.64	0.84
	19.67	0.82
	19.69	0.8
	19.72	0.8
	19.74	0.79
	19.77	0.78
	19.8	0.76
	19.82	0.78
	19.85	0.75
	19.87	0.73
	19.9	0.74
	19.93	0.72
	19.95	0.71
	19.98	0.7
	20	0.73
	20.03	0.72
	20.06	0.72
	20.08	0.72
	20.11	0.72
	20.13	0.73
	20.16	0.73
	20.19	0.73
	20.21	0.72
	20.24	0.75
	20.26	0.76
	20.29	0.75
	20.32	0.76
	20.34	0.77
	20.37	0.79
	20.39	0.8
	20.42	0.79
	20.45	0.81
	20.47	0.82
	20.5	0.84
	20.52	0.84
	20.55	0.85
	20.58	0.84
	20.6	0.84
	20.63	0.84
	20.65	0.83
	20.68	0.82
	20.71	0.83
	20.73	0.81
	20.76	0.78
	20.78	0.77
	20.81	0.74
	20.84	0.71
	20.86	0.7
	20.89	0.69
	20.91	0.68
	20.94	0.68
	20.96	0.67
	20.99	0.69
	21.02	0.68
	21.04	0.71
	21.07	0.71
	21.09	0.74
	21.12	0.77
	21.15	0.79
	21.17	0.81
	21.2	0.81
	21.22	0.85
	21.25	0.85
	21.28	0.86
	21.3	0.86
	21.33	0.86
	21.35	0.86
	21.38	0.86
	21.41	0.86
	21.43	0.84
	21.46	0.83
	21.48	0.82
	21.51	0.81
	21.54	0.79
	21.56	0.79
	21.59	0.76
	21.61	0.74
	21.64	0.73
	21.67	0.71
	21.69	0.69
	21.72	0.66
	21.74	0.65
	21.77	0.61
	21.8	0.59
	21.82	0.56
	21.85	0.54
	21.87	0.51
	21.9	0.5
	21.93	0.46
	21.95	0.43
	21.98	0.44
	22	0.43
	22.03	0.42
	22.06	0.45
	22.08	0.47
	22.11	0.51
	22.13	0.57
	22.16	0.66
	22.19	0.81
	22.21	0.91
	22.24	1.02
	22.26	1.11
	22.29	1.22
	22.32	1.29
	22.34	1.38
	22.37	1.48
	22.39	1.58
	22.42	1.67
	22.45	1.83
	22.47	2.02
	22.5	2.24
	22.52	2.38
	22.55	2.38
	22.58	2.29
	22.6	2.19
	22.63	2.11
	22.65	2.02
	22.68	1.9
	22.71	1.8
	22.73	1.72
	22.76	1.62
	22.78	1.57
	22.81	1.49
	22.84	1.44
	22.86	1.37
	22.89	1.34
	22.91	1.29
	22.94	1.27
	22.97	1.22
	22.99	1.16
	23.02	1.14
	23.04	1.1
	23.07	1.07
	23.1	1.04
	23.12	1.03
	23.15	0.98
	23.17	0.97
	23.2	0.94
	23.23	0.93
	23.25	0.89
	23.28	0.89
	23.3	0.88
	23.33	0.84
	23.36	0.83
	23.38	0.82
	23.41	0.82
	23.43	0.81
	23.46	0.8
	23.48	0.79
	23.51	0.79
	23.54	0.78
	23.56	0.78
	23.59	0.78
	23.61	0.78
	23.64	0.79
	23.67	0.78
	23.69	0.76
	23.72	0.78
	23.74	0.77
	23.77	0.77
	23.8	0.8
	23.82	0.8
	23.85	0.8
	23.87	0.8
	23.9	0.79
	23.93	0.81
	23.95	0.79
	23.98	0.82
	24	0.83

## Sheet: Supplementary Fig. 2a NMS-NMUR1
	ml	mAU
	0	0.02
	0.03	0.1
	0.05	0.11
	0.08	0.1
	0.1	0.11
	0.13	0.13
	0.16	0.14
	0.18	0.13
	0.21	0.17
	0.23	0.18
	0.26	0.16
	0.29	0.16
	0.31	0.16
	0.34	0.17
	0.36	0.15
	0.39	0.19
	0.42	0.16
	0.44	0.17
	0.47	0.16
	0.49	0.19
	0.52	0.19
	0.55	0.17
	0.57	0.2
	0.6	0.18
	0.62	0.21
	0.65	0.2
	0.68	0.2
	0.7	0.17
	0.73	0.17
	0.75	0.16
	0.78	0.18
	0.81	0.19
	0.83	0.18
	0.86	0.17
	0.88	0.18
	0.91	0.18
	0.93	0.2
	0.96	0.17
	0.99	0.17
	1.01	0.16
	1.04	0.16
	1.06	0.17
	1.09	0.21
	1.12	0.17
	1.14	0.16
	1.17	0.16
	1.19	0.15
	1.22	0.15
	1.25	0.17
	1.27	0.16
	1.3	0.16
	1.32	0.16
	1.35	0.17
	1.38	0.18
	1.4	0.18
	1.43	0.19
	1.45	0.19
	1.48	0.19
	1.51	0.16
	1.53	0.14
	1.56	0.14
	1.58	0.15
	1.61	0.14
	1.64	0.15
	1.66	0.14
	1.69	0.16
	1.71	0.15
	1.74	0.15
	1.77	0.11
	1.79	0.05
	1.82	0.02
	1.84	0.04
	1.87	0.08
	1.9	0.06
	1.92	0.06
	1.95	0.08
	1.97	0.1
	2	0.13
	2.03	0.16
	2.05	0.17
	2.08	0.18
	2.1	0.17
	2.13	0.2
	2.16	0.19
	2.18	0.23
	2.21	0.22
	2.23	0.23
	2.26	0.18
	2.29	0.19
	2.31	0.18
	2.34	0.19
	2.36	0.2
	2.39	0.22
	2.42	0.21
	2.44	0.21
	2.47	0.19
	2.49	0.2
	2.52	0.19
	2.54	0.18
	2.57	0.19
	2.6	0.21
	2.62	0.19
	2.65	0.18
	2.67	0.19
	2.7	0.2
	2.73	0.19
	2.75	0.18
	2.78	0.19
	2.8	0.19
	2.83	0.21
	2.86	0.2
	2.88	0.2
	2.91	0.21
	2.93	0.22
	2.96	0.22
	2.99	0.22
	3.01	0.22
	3.04	0.23
	3.06	0.25
	3.09	0.24
	3.12	0.24
	3.14	0.24
	3.17	0.25
	3.19	0.25
	3.22	0.25
	3.25	0.26
	3.27	0.26
	3.3	0.26
	3.32	0.27
	3.35	0.27
	3.38	0.27
	3.4	0.28
	3.43	0.29
	3.45	0.29
	3.48	0.29
	3.51	0.3
	3.53	0.31
	3.56	0.3
	3.58	0.3
	3.61	0.31
	3.64	0.3
	3.66	0.31
	3.69	0.33
	3.71	0.32
	3.74	0.33
	3.77	0.34
	3.79	0.34
	3.82	0.33
	3.84	0.36
	3.87	0.36
	3.9	0.36
	3.92	0.36
	3.95	0.38
	3.97	0.38
	4	0.37
	4.03	0.38
	4.05	0.42
	4.08	0.41
	4.1	0.42
	4.13	0.42
	4.16	0.41
	4.18	0.42
	4.21	0.44
	4.23	0.44
	4.26	0.44
	4.28	0.47
	4.31	0.49
	4.34	0.49
	4.36	0.5
	4.39	0.47
	4.41	0.5
	4.44	0.5
	4.47	0.51
	4.49	0.52
	4.52	0.54
	4.54	0.53
	4.57	0.54
	4.6	0.55
	4.62	0.57
	4.65	0.58
	4.67	0.6
	4.7	0.61
	4.73	0.62
	4.75	0.64
	4.78	0.63
	4.8	0.66
	4.83	0.65
	4.86	0.67
	4.88	0.69
	4.91	0.71
	4.93	0.72
	4.96	0.72
	4.99	0.73
	5.01	0.75
	5.04	0.76
	5.06	0.76
	5.09	0.77
	5.12	0.78
	5.14	0.78
	5.17	0.8
	5.19	0.85
	5.22	0.89
	5.25	0.85
	5.27	0.87
	5.3	0.91
	5.32	0.89
	5.35	0.87
	5.38	0.85
	5.4	0.85
	5.43	0.86
	5.45	0.88
	5.48	0.88
	5.51	0.88
	5.53	0.88
	5.56	0.89
	5.58	0.9
	5.61	0.92
	5.64	0.92
	5.66	0.94
	5.69	0.96
	5.71	0.97
	5.74	1
	5.77	1
	5.79	0.99
	5.82	1.02
	5.84	1.02
	5.87	1.03
	5.89	1.06
	5.92	1.07
	5.95	1.09
	5.97	1.09
	6	1.12
	6.02	1.14
	6.05	1.16
	6.08	1.16
	6.1	1.16
	6.13	1.19
	6.15	1.19
	6.18	1.21
	6.21	1.21
	6.23	1.23
	6.26	1.23
	6.28	1.25
	6.31	1.25
	6.34	1.25
	6.36	1.28
	6.39	1.28
	6.41	1.3
	6.44	1.3
	6.47	1.29
	6.49	1.32
	6.52	1.32
	6.54	1.32
	6.57	1.32
	6.6	1.33
	6.62	1.34
	6.65	1.35
	6.67	1.35
	6.7	1.36
	6.73	1.37
	6.75	1.39
	6.78	1.38
	6.8	1.4
	6.83	1.39
	6.86	1.4
	6.88	1.4
	6.91	1.41
	6.93	1.42
	6.96	1.41
	6.99	1.43
	7.01	1.44
	7.04	1.46
	7.06	1.51
	7.09	1.57
	7.12	1.68
	7.14	1.85
	7.17	2.08
	7.19	2.37
	7.22	2.8
	7.25	3.36
	7.27	3.99
	7.3	4.77
	7.32	5.67
	7.35	6.66
	7.38	7.83
	7.4	9.02
	7.43	10.26
	7.45	11.48
	7.48	12.79
	7.51	13.98
	7.53	15.11
	7.56	16.21
	7.58	17.14
	7.61	17.98
	7.63	18.7
	7.66	19.29
	7.69	19.79
	7.71	20.19
	7.74	20.51
	7.76	20.76
	7.79	21.03
	7.82	21.32
	7.84	21.7
	7.87	22.21
	7.89	22.93
	7.92	23.9
	7.95	25.3
	7.97	27.22
	8	29.66
	8.02	33.14
	8.05	37.63
	8.08	43.18
	8.1	50.08
	8.13	58.91
	8.15	69.84
	8.18	82.66
	8.21	97.65
	8.23	114.31
	8.26	132.72
	8.28	152.64
	8.31	174.02
	8.34	194
	8.36	215.66
	8.39	236.06
	8.41	255.06
	8.44	272.55
	8.47	288.33
	8.49	302.35
	8.52	313.43
	8.54	323.12
	8.57	330.2
	8.6	335.53
	8.62	339.04
	8.65	341.22
	8.67	342.23
	8.7	342.31
	8.73	341.64
	8.75	340.56
	8.78	338.82
	8.8	336.76
	8.83	333.99
	8.86	331.42
	8.88	328.58
	8.91	325.77
	8.93	322.63
	8.96	319.09
	8.99	315.3
	9.01	311.5
	9.04	308.13
	9.06	304.54
	9.09	300.74
	9.12	296.55
	9.14	293.06
	9.17	289.2
	9.19	285.12
	9.22	280.81
	9.24	276.46
	9.27	272.46
	9.3	268.43
	9.32	264.69
	9.35	260.74
	9.37	257.65
	9.4	254.96
	9.43	253
	9.45	251.22
	9.48	249.55
	9.5	248.89
	9.53	248.72
	9.56	249.7
	9.58	250.78
	9.61	252.67
	9.63	255.15
	9.66	258.45
	9.69	262.36
	9.71	267.01
	9.74	272.07
	9.76	277.13
	9.79	282.83
	9.82	288.61
	9.84	294.27
	9.87	299.77
	9.89	304.72
	9.92	309.02
	9.95	313.11
	9.97	316.23
	10	318.34
	10.02	319.52
	10.05	319.76
	10.08	319.1
	10.1	317.38
	10.13	314.51
	10.15	310.74
	10.18	306.4
	10.21	301.54
	10.23	295.89
	10.26	289.91
	10.28	282.99
	10.31	276.1
	10.34	269.33
	10.36	262.24
	10.39	253.97
	10.41	246.34
	10.44	238.81
	10.47	231.31
	10.49	223.85
	10.52	216.05
	10.54	208.61
	10.57	201.32
	10.6	195.16
	10.62	188.27
	10.65	181.85
	10.67	175.51
	10.7	169.63
	10.73	163.86
	10.75	158.01
	10.78	152.08
	10.8	146.07
	10.83	140.43
	10.85	134.91
	10.88	130
	10.91	124.48
	10.93	119.86
	10.96	114.93
	10.98	110.58
	11.01	106.72
	11.04	102.29
	11.06	98.43
	11.09	84.24
	11.11	79.86
	11.14	80.4
	11.17	80.1
	11.19	79.06
	11.22	77.16
	11.24	74.94
	11.27	72.74
	11.3	70.24
	11.32	67.97
	11.35	65.19
	11.37	62.89
	11.4	60.78
	11.43	58.83
	11.45	57.02
	11.48	55.25
	11.5	53.57
	11.53	51.76
	11.56	50.18
	11.58	48.92
	11.61	47.72
	11.63	46.51
	11.66	45.26
	11.69	44.13
	11.71	43.1
	11.74	42.12
	11.76	41.1
	11.79	40.1
	11.82	39.13
	11.84	38.39
	11.87	37.62
	11.89	36.93
	11.92	36.23
	11.95	35.64
	11.97	35.17
	12	34.74
	12.02	34.37
	12.05	33.98
	12.08	33.63
	12.1	33.35
	12.13	33.11
	12.15	32.83
	12.18	32.55
	12.21	32.32
	12.23	32.13
	12.26	31.99
	12.28	31.85
	12.31	31.68
	12.34	31.54
	12.36	31.45
	12.39	31.36
	12.41	31.28
	12.44	31.17
	12.47	31.09
	12.49	31.02
	12.52	30.94
	12.54	30.83
	12.57	30.69
	12.59	30.56
	12.62	30.43
	12.65	30.27
	12.67	30.12
	12.7	29.93
	12.72	29.69
	12.75	29.49
	12.78	29.3
	12.8	29.07
	12.83	28.79
	12.85	28.52
	12.88	28.23
	12.91	27.9
	12.93	27.59
	12.96	27.2
	12.98	26.78
	13.01	26.39
	13.04	26.01
	13.06	25.6
	13.09	25.13
	13.11	24.64
	13.14	24.24
	13.17	23.78
	13.19	23.35
	13.22	22.83
	13.24	22.33
	13.27	21.9
	13.3	21.38
	13.32	20.89
	13.35	20.37
	13.37	19.87
	13.4	19.42
	13.43	18.91
	13.45	18.47
	13.48	17.97
	13.5	17.48
	13.53	17.07
	13.56	16.6
	13.58	16.2
	13.61	15.82
	13.63	15.4
	13.66	14.99
	13.69	14.61
	13.71	14.26
	13.74	13.9
	13.76	13.53
	13.79	13.18
	13.82	12.85
	13.84	12.55
	13.87	12.26
	13.89	11.95
	13.92	11.69
	13.95	11.45
	13.97	11.24
	14	11
	14.02	10.78
	14.05	10.58
	14.08	10.38
	14.1	10.21
	14.13	10.03
	14.15	9.85
	14.18	9.71
	14.2	9.57
	14.23	9.42
	14.26	9.27
	14.28	9.14
	14.31	9.05
	14.33	8.94
	14.36	8.87
	14.39	8.76
	14.41	8.67
	14.44	8.56
	14.46	8.5
	14.49	8.44
	14.52	8.36
	14.54	8.32
	14.57	8.25
	14.59	8.2
	14.62	8.17
	14.65	8.1
	14.67	8.06
	14.7	8.04
	14.72	8.05
	14.75	8.04
	14.78	8.03
	14.8	8.03
	14.83	8.03
	14.85	8.03
	14.88	8.04
	14.91	8.03
	14.93	8.06
	14.96	8.05
	14.98	8.04
	15.01	8.05
	15.04	8.06
	15.06	8.06
	15.09	8.07
	15.11	8.09
	15.14	8.09
	15.17	8.13
	15.19	8.16
	15.22	8.18
	15.24	8.22
	15.27	8.25
	15.3	8.27
	15.32	8.31
	15.35	8.34
	15.37	8.37
	15.4	8.4
	15.43	8.42
	15.45	8.45
	15.48	8.48
	15.5	8.52
	15.53	8.57
	15.56	8.59
	15.58	8.63
	15.61	8.66
	15.63	8.69
	15.66	8.74
	15.69	8.77
	15.71	8.8
	15.74	8.82
	15.76	8.89
	15.79	8.92
	15.82	8.92
	15.84	8.94
	15.87	8.97
	15.89	8.99
	15.92	8.99
	15.94	9
	15.97	9
	16	9.02
	16.02	9
	16.05	9
	16.07	9
	16.1	8.95
	16.13	8.98
	16.15	8.94
	16.18	8.92
	16.2	8.92
	16.23	8.93
	16.26	8.91
	16.28	8.92
	16.31	8.93
	16.33	8.95
	16.36	8.97
	16.39	9
	16.41	9.02
	16.44	9.06
	16.46	9.11
	16.49	9.16
	16.52	9.21
	16.54	9.27
	16.57	9.31
	16.59	9.36
	16.62	9.42
	16.65	9.44
	16.67	9.48
	16.7	9.47
	16.72	9.46
	16.75	9.47
	16.78	9.45
	16.8	9.45
	16.83	9.43
	16.85	9.42
	16.88	9.4
	16.91	9.39
	16.93	9.33
	16.96	9.31
	16.98	9.27
	17.01	9.21
	17.04	9.18
	17.06	9.11
	17.09	9.05
	17.11	8.96
	17.14	8.88
	17.17	8.79
	17.19	8.71
	17.22	8.62
	17.24	8.52
	17.27	8.44
	17.3	8.32
	17.32	8.2
	17.35	8.1
	17.37	8.02
	17.4	7.9
	17.43	7.78
	17.45	7.67
	17.48	7.55
	17.5	7.44
	17.53	7.32
	17.55	7.2
	17.58	7.09
	17.61	6.97
	17.63	6.84
	17.66	6.7
	17.68	6.58
	17.71	6.43
	17.74	6.32
	17.76	6.17
	17.79	6.04
	17.81	5.87
	17.84	5.72
	17.87	5.58
	17.89	5.43
	17.92	5.25
	17.94	5.11
	17.97	4.96
	18	4.81
	18.02	4.63
	18.05	4.48
	18.07	4.33
	18.1	4.16
	18.13	4.01
	18.15	3.84
	18.18	3.66
	18.2	3.51
	18.23	3.35
	18.26	3.2
	18.28	3.05
	18.31	2.89
	18.33	2.75
	18.36	2.59
	18.39	2.46
	18.41	2.33
	18.44	2.21
	18.46	2.09
	18.49	1.95
	18.52	1.81
	18.54	1.7
	18.57	1.59
	18.59	1.47
	18.62	1.37
	18.65	1.28
	18.67	1.19
	18.7	1.1
	18.72	1.01
	18.75	0.91
	18.78	0.85
	18.8	0.78
	18.83	0.69
	18.85	0.63
	18.88	0.57
	18.91	0.5
	18.93	0.44
	18.96	0.39
	18.98	0.31
	19.01	0.26
	19.04	0.23
	19.06	0.16
	19.09	0.11
	19.11	0.07
	19.14	0.01
	19.17	-0.04
	19.19	-0.08
	19.22	-0.12
	19.24	-0.16
	19.27	-0.21
	19.29	-0.24
	19.32	-0.27
	19.35	-0.31
	19.37	-0.34
	19.4	-0.36
	19.42	-0.41
	19.45	-0.43
	19.48	-0.5
	19.5	-0.51
	19.53	-0.54
	19.55	-0.55
	19.58	-0.59
	19.61	-0.62
	19.63	-0.65
	19.66	-0.67
	19.68	-0.68
	19.71	-0.71
	19.74	-0.73
	19.76	-0.75
	19.79	-0.75
	19.81	-0.78
	19.84	-0.79
	19.87	-0.8
	19.89	-0.81
	19.92	-0.82
	19.94	-0.83
	19.97	-0.83
	20	-0.82
	20.02	-0.82
	20.05	-0.8
	20.07	-0.79
	20.1	-0.8
	20.13	-0.79
	20.15	-0.77
	20.18	-0.77
	20.2	-0.76
	20.23	-0.74
	20.26	-0.7
	20.28	-0.7
	20.31	-0.68
	20.33	-0.65
	20.36	-0.62
	20.39	-0.6
	20.41	-0.57
	20.44	-0.52
	20.46	-0.38
	20.49	-0.41
	20.52	-0.44
	20.54	-0.45
	20.57	-0.42
	20.59	-0.4
	20.62	-0.36
	20.65	-0.32
	20.67	-0.32
	20.7	-0.25
	20.72	-0.2
	20.75	-0.13
	20.78	-0.09
	20.8	-0.05
	20.83	-0.03
	20.85	-0.01
	20.88	-0.01
	20.9	0.04
	20.93	0.06
	20.96	0.11
	20.98	0.15
	21.01	0.23
	21.03	0.31
	21.06	0.4
	21.09	0.53
	21.11	0.7
	21.14	0.92
	21.16	1.21
	21.19	1.53
	21.22	1.92
	21.24	2.35
	21.27	2.78
	21.29	3.2
	21.32	3.57
	21.35	3.89
	21.37	4.18
	21.4	4.39
	21.42	4.56
	21.45	4.66
	21.48	4.71
	21.5	4.72
	21.53	4.66
	21.55	4.58
	21.58	4.47
	21.61	4.31
	21.63	4.15
	21.66	3.95
	21.68	3.76
	21.71	3.56
	21.74	3.38
	21.76	3.14
	21.79	2.88
	21.81	2.64
	21.84	2.33
	21.87	2.05
	21.89	1.72
	21.92	1.43
	21.94	1.11
	21.97	0.82
	22	0.56
	22.02	0.27
	22.05	0.03
	22.07	-0.21
	22.1	-0.42
	22.13	-0.62
	22.15	-0.79
	22.18	-0.96
	22.2	-1.12
	22.23	-1.28
	22.26	-1.4
	22.28	-1.54
	22.31	-1.43
	22.33	-0.94
	22.36	-0.98
	22.39	-1.02
	22.41	-1.11
	22.44	-1.25
	22.46	-1.36
	22.49	-1.42
	22.52	-1.47
	22.54	-1.52
	22.57	-1.47
	22.59	-1.38
	22.62	-1.4
	22.64	-1.58
	22.67	-1.75
	22.7	-1.91
	22.72	-2.1
	22.75	-2.2
	22.77	-2.3
	22.8	-2.42
	22.83	-2.59
	22.85	-2.77
	22.88	-2.91
	22.9	-3.04
	22.93	-3.16
	22.96	-3.26
	22.98	-3.34
	23.01	-3.43
	23.03	-3.48
	23.06	-3.52
	23.09	-3.56
	23.11	-3.59
	23.14	-3.64
	23.16	-3.65
	23.19	-3.69
	23.22	-3.68
	23.24	-3.68
	23.27	-3.7
	23.29	-3.69
	23.32	-3.7
	23.35	-3.7
	23.37	-3.7
	23.4	-3.69
	23.42	-3.67
	23.45	-3.66
	23.48	-3.64
	23.5	-3.63
	23.53	-3.6
	23.55	-3.56
	23.58	-3.52
	23.61	-3.48
	23.63	-3.42
	23.66	-3.36
	23.68	-3.27
	23.71	-3.21
	23.74	-3.09
	23.76	-2.99
	23.79	-2.87
	23.81	-2.75
	23.84	-2.64
	23.87	-2.51
	23.89	-2.37
	23.92	-2.26
	23.94	-2.15
	23.97	-2.03
	24	-1.94

## Sheet: Supplementary Fig. 3a NMU-NMUR2
	ml	mAU
	0	0.01
	0.03	0.01
	0.05	0.01
	0.08	0.01
	0.1	0.02
	0.13	0.01
	0.16	0
	0.18	0.02
	0.21	0.01
	0.23	0.01
	0.26	-0.01
	0.29	0
	0.31	0
	0.34	0
	0.36	0.01
	0.39	0
	0.42	0
	0.44	-0.01
	0.47	0.01
	0.49	0
	0.52	0
	0.55	0.01
	0.57	0
	0.6	0
	0.62	0
	0.65	-0.02
	0.68	0
	0.7	0
	0.73	0
	0.75	0.01
	0.78	-0.01
	0.81	0
	0.83	-0.01
	0.86	0
	0.88	0
	0.91	0
	0.94	-0.02
	0.96	-0.01
	0.99	0
	1.01	-0.01
	1.04	0.01
	1.07	-0.01
	1.09	0.01
	1.12	-0.01
	1.14	0.01
	1.17	0
	1.2	0
	1.22	0.01
	1.25	-0.02
	1.27	0.01
	1.3	0
	1.32	0.01
	1.35	-0.01
	1.38	0
	1.4	0
	1.43	0
	1.45	0.02
	1.48	0
	1.51	0.01
	1.53	-0.01
	1.56	-0.01
	1.58	0.01
	1.61	0
	1.64	0.01
	1.66	-0.01
	1.69	0.01
	1.71	0.01
	1.74	0.01
	1.77	0
	1.79	0
	1.82	0.02
	1.84	0.01
	1.87	-0.01
	1.9	0.01
	1.92	0.01
	1.95	-0.01
	1.97	0.01
	2	0.01
	2.03	0.01
	2.05	0.02
	2.08	0
	2.1	0.01
	2.13	-0.01
	2.16	0.01
	2.18	0
	2.21	0.01
	2.23	0
	2.26	-0.02
	2.29	0
	2.31	0.01
	2.34	-0.01
	2.36	0.01
	2.39	0
	2.42	0
	2.44	0
	2.47	-0.02
	2.49	0.01
	2.52	-0.02
	2.55	0.01
	2.57	0.01
	2.6	0
	2.62	0.01
	2.65	0.02
	2.68	0.04
	2.7	0.02
	2.73	0.03
	2.75	0.01
	2.78	0.02
	2.81	0.02
	2.83	0.01
	2.86	0.02
	2.88	0.01
	2.91	0.02
	2.94	0.01
	2.96	0.01
	2.99	-0.01
	3.01	0.01
	3.04	0
	3.07	0.01
	3.09	0.01
	3.12	0
	3.14	0.01
	3.17	0
	3.2	0
	3.22	0.01
	3.25	-0.01
	3.27	0.01
	3.3	0
	3.33	0
	3.35	-0.01
	3.38	0
	3.4	0
	3.43	-0.01
	3.46	0
	3.48	-0.01
	3.51	-0.01
	3.53	-0.02
	3.56	-0.02
	3.59	-0.01
	3.61	-0.01
	3.64	-0.02
	3.66	-0.02
	3.69	-0.02
	3.72	-0.03
	3.74	-0.01
	3.77	-0.01
	3.79	-0.01
	3.82	-0.02
	3.85	-0.01
	3.87	-0.02
	3.9	-0.01
	3.92	-0.01
	3.95	-0.03
	3.97	-0.02
	4	-0.04
	4.03	-0.02
	4.05	-0.01
	4.08	-0.02
	4.1	-0.03
	4.13	-0.01
	4.16	-0.02
	4.18	-0.04
	4.21	-0.01
	4.23	-0.03
	4.26	-0.02
	4.29	-0.01
	4.31	-0.02
	4.34	-0.02
	4.36	-0.03
	4.39	0
	4.42	-0.02
	4.44	-0.02
	4.47	0
	4.49	-0.02
	4.52	-0.03
	4.55	-0.02
	4.57	-0.04
	4.6	-0.01
	4.62	-0.01
	4.65	-0.02
	4.68	-0.03
	4.7	-0.03
	4.73	-0.01
	4.75	-0.01
	4.78	-0.01
	4.81	0
	4.83	-0.02
	4.86	-0.02
	4.88	0
	4.91	-0.02
	4.94	0
	4.96	-0.01
	4.99	-0.01
	5.01	0.01
	5.04	-0.01
	5.07	0.01
	5.09	0.01
	5.12	0
	5.14	0.01
	5.17	0
	5.2	0
	5.22	0
	5.25	0.01
	5.27	0.02
	5.3	0
	5.33	0
	5.35	0.02
	5.38	0.02
	5.4	-0.01
	5.43	-0.02
	5.46	0.01
	5.48	0.01
	5.51	0.02
	5.53	0
	5.56	0.01
	5.59	0.01
	5.61	0.02
	5.64	0.02
	5.66	0.01
	5.69	0.02
	5.72	0.02
	5.74	0
	5.77	0.02
	5.79	0
	5.82	0.02
	5.85	0
	5.87	0.01
	5.9	0.02
	5.92	0.01
	5.95	0
	5.98	0.01
	6	-0.01
	6.03	0.02
	6.05	0.01
	6.08	0.01
	6.11	0.01
	6.13	0.02
	6.16	-0.01
	6.18	0
	6.21	0
	6.24	0.01
	6.26	0.03
	6.29	0.01
	6.31	0.01
	6.34	0.02
	6.37	0
	6.39	0.03
	6.42	0.01
	6.44	0.03
	6.47	0.02
	6.5	0.01
	6.52	0.02
	6.55	0.02
	6.57	0.01
	6.6	0.03
	6.62	0.03
	6.65	0.01
	6.68	0.02
	6.7	0.03
	6.73	0.04
	6.75	0.02
	6.78	0.01
	6.81	0.03
	6.83	0.05
	6.86	0.04
	6.88	0.03
	6.91	0.04
	6.94	0.05
	6.96	0.03
	6.99	0.04
	7.01	0.04
	7.04	0.06
	7.07	0.05
	7.09	0.05
	7.12	0.05
	7.14	0.06
	7.17	0.05
	7.2	0.06
	7.22	0.06
	7.25	0.06
	7.27	0.06
	7.3	0.06
	7.33	0.06
	7.35	0.07
	7.38	0.08
	7.4	0.08
	7.43	0.08
	7.46	0.08
	7.48	0.08
	7.51	0.08
	7.53	0.1
	7.56	0.11
	7.59	0.11
	7.61	0.11
	7.64	0.13
	7.66	0.14
	7.69	0.14
	7.72	0.14
	7.74	0.17
	7.77	0.19
	7.79	0.22
	7.82	0.24
	7.85	0.29
	7.87	0.35
	7.9	0.45
	7.92	0.6
	7.95	0.81
	7.98	1.16
	8	1.66
	8.03	2.43
	8.05	3.52
	8.08	5.06
	8.11	7.09
	8.13	9.89
	8.16	13.35
	8.18	17.5
	8.21	22.06
	8.24	27.38
	8.26	33.08
	8.29	38.42
	8.31	43.76
	8.34	48.75
	8.37	53.37
	8.39	57.25
	8.42	60.59
	8.44	63.14
	8.47	65.26
	8.5	66.72
	8.52	67.58
	8.55	67.95
	8.57	67.95
	8.6	67.57
	8.63	67.07
	8.65	66.4
	8.68	65.66
	8.7	64.94
	8.73	64.26
	8.76	63.65
	8.78	63.14
	8.81	62.61
	8.83	62.2
	8.86	61.74
	8.89	61.38
	8.91	60.96
	8.94	60.53
	8.96	60.09
	8.99	59.63
	9.02	59.12
	9.04	58.61
	9.07	58.04
	9.09	57.45
	9.12	56.9
	9.15	56.33
	9.17	55.78
	9.2	55.26
	9.22	54.76
	9.25	54.3
	9.27	53.91
	9.3	53.59
	9.33	53.33
	9.35	53.17
	9.38	53.18
	9.4	53.31
	9.43	53.62
	9.46	54.06
	9.48	54.79
	9.51	55.77
	9.53	57.06
	9.56	58.68
	9.59	60.81
	9.61	63.26
	9.64	66.32
	9.66	69.88
	9.69	74.04
	9.72	78.74
	9.74	83.99
	9.77	89.85
	9.79	95.83
	9.82	102.93
	9.85	110.05
	9.87	117.02
	9.9	124.31
	9.92	131.77
	9.95	138.81
	9.98	145.53
	10	151.71
	10.03	157.09
	10.05	161.98
	10.08	165.81
	10.11	168.46
	10.13	170.17
	10.16	170.82
	10.18	170.52
	10.21	169.3
	10.24	167.11
	10.26	164.15
	10.29	160.61
	10.31	156.51
	10.34	151.82
	10.37	146.89
	10.39	141.66
	10.42	136.39
	10.44	131.12
	10.47	125.89
	10.5	120.51
	10.52	115.43
	10.55	110.87
	10.57	106.26
	10.6	101.83
	10.63	97.73
	10.65	93.72
	10.68	90.1
	10.7	86.61
	10.73	83.32
	10.76	80.18
	10.78	77.23
	10.81	74.61
	10.83	71.91
	10.86	69.45
	10.89	67.13
	10.91	64.89
	10.94	62.78
	10.96	60.77
	10.99	58.85
	11.02	56.91
	11.04	55.13
	11.07	53.3
	11.09	51.53
	11.12	49.9
	11.15	48.11
	11.17	46.34
	11.2	44.7
	11.22	43.09
	11.25	41.48
	11.28	39.88
	11.3	38.44
	11.33	37.01
	11.35	35.67
	11.38	34.4
	11.41	33.15
	11.43	31.93
	11.46	30.8
	11.48	29.73
	11.51	28.64
	11.54	27.66
	11.56	26.7
	11.59	25.77
	11.61	24.89
	11.64	24.06
	11.67	23.23
	11.69	22.46
	11.72	21.78
	11.74	21.13
	11.77	20.54
	11.8	19.96
	11.82	19.31
	11.85	18.98
	11.87	17.84
	11.9	17
	11.92	16.59
	11.95	16.45
	11.98	16.41
	12	16.42
	12.03	16.24
	12.05	15.91
	12.08	15.51
	12.11	15.16
	12.13	14.91
	12.16	14.64
	12.18	14.37
	12.21	14.14
	12.24	13.93
	12.26	13.75
	12.29	13.6
	12.31	13.47
	12.34	13.34
	12.37	13.23
	12.39	13.11
	12.42	13.03
	12.44	12.97
	12.47	12.94
	12.5	12.97
	12.52	12.99
	12.55	13
	12.57	13.08
	12.6	13.14
	12.63	13.21
	12.65	13.27
	12.68	13.33
	12.7	13.4
	12.73	13.44
	12.76	13.48
	12.78	13.47
	12.81	13.43
	12.83	13.37
	12.86	13.29
	12.89	13.2
	12.91	13.11
	12.94	12.97
	12.96	12.81
	12.99	12.66
	13.02	12.49
	13.04	12.34
	13.07	12.18
	13.09	12.05
	13.12	11.89
	13.15	11.75
	13.17	11.6
	13.2	11.46
	13.22	11.35
	13.25	11.23
	13.28	11.14
	13.3	11.08
	13.33	11
	13.35	10.92
	13.38	10.88
	13.41	10.84
	13.43	10.82
	13.46	10.8
	13.48	10.8
	13.51	10.78
	13.54	10.78
	13.56	10.76
	13.59	10.75
	13.61	10.73
	13.64	10.67
	13.67	10.63
	13.69	10.55
	13.72	10.49
	13.74	10.38
	13.77	10.26
	13.8	10.14
	13.82	10
	13.85	9.84
	13.87	9.66
	13.9	9.51
	13.93	9.31
	13.95	9.09
	13.98	8.91
	14	8.71
	14.03	8.48
	14.06	8.3
	14.08	8.09
	14.11	7.86
	14.13	7.66
	14.16	7.44
	14.19	7.24
	14.21	7.04
	14.24	6.89
	14.26	6.69
	14.29	6.53
	14.32	6.36
	14.34	6.2
	14.37	6.06
	14.39	5.92
	14.42	5.78
	14.44	5.63
	14.47	5.49
	14.5	5.38
	14.52	5.26
	14.55	5.14
	14.57	5.02
	14.6	4.92
	14.63	4.83
	14.65	4.72
	14.68	4.64
	14.7	4.55
	14.73	4.46
	14.76	4.38
	14.78	4.29
	14.81	4.24
	14.83	4.14
	14.86	4.08
	14.89	4.02
	14.91	3.96
	14.94	3.89
	14.96	3.83
	14.99	3.79
	15.02	3.75
	15.04	3.7
	15.07	3.66
	15.09	3.62
	15.12	3.58
	15.15	3.56
	15.17	3.54
	15.2	3.5
	15.22	3.49
	15.25	3.46
	15.28	3.45
	15.3	3.43
	15.33	3.42
	15.35	3.41
	15.38	3.41
	15.41	3.4
	15.43	3.4
	15.46	3.4
	15.48	3.39
	15.51	3.41
	15.54	3.41
	15.56	3.42
	15.59	3.43
	15.61	3.43
	15.64	3.44
	15.67	3.46
	15.69	3.46
	15.72	3.49
	15.74	3.49
	15.77	3.51
	15.8	3.52
	15.82	3.53
	15.85	3.56
	15.87	3.58
	15.9	3.58
	15.93	3.6
	15.95	3.61
	15.98	3.63
	16	3.64
	16.03	3.64
	16.06	3.65
	16.08	3.65
	16.11	3.66
	16.13	3.66
	16.16	3.69
	16.19	3.67
	16.21	3.66
	16.24	3.65
	16.26	3.66
	16.29	3.66
	16.32	3.64
	16.34	3.64
	16.37	3.64
	16.39	3.62
	16.42	3.61
	16.45	3.61
	16.47	3.6
	16.5	3.6
	16.52	3.58
	16.55	3.59
	16.58	3.57
	16.6	3.56
	16.63	3.56
	16.65	3.55
	16.68	3.56
	16.71	3.54
	16.73	3.54
	16.76	3.54
	16.78	3.51
	16.81	3.52
	16.84	3.49
	16.86	3.48
	16.89	3.49
	16.91	3.47
	16.94	3.48
	16.97	3.45
	16.99	3.44
	17.02	3.41
	17.04	3.38
	17.07	3.36
	17.09	3.33
	17.12	3.29
	17.15	3.26
	17.17	3.22
	17.2	3.19
	17.22	3.15
	17.25	3.09
	17.28	3.03
	17.3	3.01
	17.33	2.95
	17.35	2.91
	17.38	2.87
	17.41	2.82
	17.43	2.78
	17.46	2.74
	17.48	2.7
	17.51	2.66
	17.54	2.64
	17.56	2.6
	17.59	2.53
	17.61	2.53
	17.64	2.5
	17.67	2.45
	17.69	2.45
	17.72	2.41
	17.74	2.39
	17.77	2.34
	17.8	2.33
	17.82	2.28
	17.85	2.24
	17.87	2.23
	17.9	2.17
	17.93	2.14
	17.95	2.11
	17.98	2.08
	18	2.05
	18.03	2.01
	18.06	1.97
	18.08	1.94
	18.11	1.91
	18.13	1.87
	18.16	1.84
	18.19	1.81
	18.21	1.79
	18.24	1.75
	18.26	1.75
	18.29	1.71
	18.32	1.69
	18.34	1.66
	18.37	1.64
	18.39	1.64
	18.42	1.61
	18.45	1.58
	18.47	1.56
	18.5	1.53
	18.52	1.51
	18.55	1.51
	18.58	1.48
	18.6	1.45
	18.63	1.44
	18.65	1.42
	18.68	1.41
	18.71	1.37
	18.73	1.37
	18.76	1.35
	18.78	1.32
	18.81	1.29
	18.84	1.3
	18.86	1.27
	18.89	1.26
	18.91	1.24
	18.94	1.23
	18.97	1.21
	18.99	1.2
	19.02	1.19
	19.04	1.19
	19.07	1.16
	19.1	1.14
	19.12	1.12
	19.15	1.12
	19.17	1.09
	19.2	1.08
	19.23	1.09
	19.25	1.06
	19.28	1.05
	19.3	1.04
	19.33	1.06
	19.36	1.01
	19.38	1.04
	19.41	0.99
	19.43	1
	19.46	1
	19.49	1.01
	19.51	0.99
	19.54	0.98
	19.56	0.98
	19.59	0.97
	19.62	0.97
	19.64	0.96
	19.67	0.96
	19.69	0.95
	19.72	0.95
	19.74	0.94
	19.77	0.93
	19.8	0.93
	19.82	0.92
	19.85	0.91
	19.87	0.92
	19.9	0.9
	19.93	0.9
	19.95	0.9
	19.98	0.89
	20	0.88
	20.03	0.87
	20.06	0.88
	20.08	0.87
	20.11	0.86
	20.13	0.86
	20.16	0.86
	20.19	0.87
	20.21	0.88
	20.24	0.88
	20.26	0.9
	20.29	0.92
	20.32	0.92
	20.34	0.92
	20.37	0.94
	20.39	0.97
	20.42	0.99
	20.45	1.03
	20.47	1.03
	20.5	1.07
	20.52	1.1
	20.55	1.13
	20.58	1.16
	20.6	1.19
	20.63	1.21
	20.65	1.22
	20.68	1.26
	20.71	1.28
	20.73	1.3
	20.76	1.33
	20.78	1.35
	20.81	1.36
	20.84	1.37
	20.86	1.4
	20.89	1.4
	20.91	1.43
	20.94	1.44
	20.97	1.45
	20.99	1.47
	21.02	1.5
	21.04	1.53
	21.07	1.57
	21.1	1.61
	21.12	1.66
	21.15	1.71
	21.17	1.79
	21.2	1.88
	21.23	2.01
	21.25	2.03
	21.28	2.04
	21.3	2.1
	21.33	2.16
	21.36	2.24
	21.38	2.29
	21.41	2.34
	21.43	2.38
	21.46	2.39
	21.49	2.41
	21.51	2.37
	21.54	2.33
	21.56	2.27
	21.59	2.22
	21.62	2.16
	21.64	2.09
	21.67	2.04
	21.69	1.97
	21.72	1.92
	21.75	1.88
	21.77	1.84
	21.8	1.79
	21.82	1.75
	21.85	1.73
	21.88	1.7
	21.9	1.68
	21.93	1.66
	21.95	1.65
	21.98	1.66
	22.01	1.69
	22.03	1.74
	22.06	1.84
	22.08	1.97
	22.11	2.16
	22.14	2.38
	22.16	2.6
	22.19	2.89
	22.21	3.24
	22.24	3.54
	22.27	3.93
	22.29	4.34
	22.32	4.82
	22.34	5.38
	22.37	6.04
	22.39	7.14
	22.42	8.31
	22.45	10.56
	22.47	14
	22.5	14.76
	22.52	13.61
	22.55	12.71
	22.58	12.49
	22.6	12.9
	22.63	14.28
	22.65	16.78
	22.68	15.15
	22.71	10.61
	22.73	8.04
	22.76	6.62
	22.78	5.59
	22.81	4.94
	22.84	4.36
	22.86	3.93
	22.89	3.62
	22.91	3.35
	22.94	3.18
	22.97	2.99
	22.99	2.85
	23.02	2.73
	23.04	2.61
	23.07	2.53
	23.1	2.44
	23.12	2.36
	23.15	2.3
	23.17	2.24
	23.2	2.16
	23.23	2.12
	23.25	2.08
	23.28	2.03
	23.3	1.98
	23.33	1.95
	23.36	1.92
	23.38	1.9
	23.41	1.87
	23.43	1.85
	23.46	1.8
	23.49	1.8
	23.51	1.77
	23.54	1.75
	23.56	1.75
	23.59	1.71
	23.62	1.7
	23.64	1.68
	23.67	1.68
	23.69	1.67
	23.72	1.65
	23.75	1.65
	23.77	1.62
	23.8	1.65
	23.82	1.64
	23.85	1.63
	23.88	1.64
	23.9	1.63
	23.93	1.63
	23.95	1.64
	23.98	1.65
	24.01	1.65

## Sheet: Supplementary Fig. 3a NMS-NMUR2
	ml	mAU
	0	0.2
	0.03	-0.05
	0.05	-0.07
	0.08	-0.1
	0.1	-0.14
	0.13	-0.17
	0.16	-0.19
	0.18	-0.24
	0.21	-0.29
	0.23	-0.34
	0.26	-0.39
	0.29	-0.43
	0.31	-0.48
	0.34	-0.55
	0.36	-0.61
	0.39	-0.67
	0.42	-0.73
	0.44	-0.76
	0.47	-0.84
	0.49	-0.9
	0.52	-0.98
	0.55	-1.04
	0.57	-1.11
	0.6	-1.19
	0.62	-1.25
	0.65	-1.34
	0.67	-1.42
	0.7	-1.49
	0.73	-1.57
	0.75	-1.47
	0.78	-1.28
	0.8	-1.36
	0.83	-1.45
	0.86	-1.55
	0.88	-1.65
	0.91	-1.77
	0.93	-1.85
	0.96	-1.96
	0.99	-2.06
	1.01	-2.19
	1.04	-2.29
	1.06	-2.39
	1.09	-2.5
	1.12	-2.61
	1.14	-2.73
	1.17	-2.84
	1.19	-2.96
	1.22	-3.07
	1.25	-3.19
	1.27	-3.32
	1.3	-3.42
	1.32	-3.53
	1.35	-3.64
	1.38	-3.75
	1.4	-3.84
	1.43	-3.96
	1.45	-4.05
	1.48	-4.14
	1.51	-4.26
	1.53	-4.34
	1.56	-4.43
	1.58	-4.54
	1.61	-4.62
	1.64	-4.7
	1.66	-4.79
	1.69	-4.86
	1.71	-4.93
	1.74	-5.01
	1.77	-5.09
	1.79	-5.16
	1.82	-5.22
	1.84	-5.28
	1.87	-5.31
	1.9	-5.39
	1.92	-5.45
	1.95	-5.48
	1.97	-5.54
	2	-5.59
	2.02	-5.63
	2.05	-5.68
	2.08	-5.74
	2.1	-5.73
	2.13	-5.8
	2.15	-5.84
	2.18	-6.24
	2.21	-6.27
	2.23	-6.27
	2.26	-6.29
	2.28	-6.29
	2.31	-6.19
	2.34	-6.18
	2.36	-6.2
	2.39	-6.21
	2.41	-6.23
	2.44	-6.25
	2.47	-6.3
	2.49	-6.31
	2.52	-6.34
	2.54	-6.35
	2.57	-6.39
	2.6	-6.42
	2.62	-6.44
	2.65	-6.47
	2.67	-6.49
	2.7	-6.51
	2.73	-6.53
	2.75	-6.57
	2.78	-6.6
	2.8	-6.62
	2.83	-6.66
	2.86	-6.67
	2.88	-6.7
	2.91	-6.73
	2.93	-6.76
	2.96	-6.77
	2.99	-6.81
	3.01	-6.84
	3.04	-6.86
	3.06	-6.91
	3.09	-6.93
	3.12	-6.94
	3.14	-6.96
	3.17	-6.98
	3.19	-7.02
	3.22	-7.04
	3.25	-7.04
	3.27	-7.08
	3.3	-7.12
	3.32	-7.15
	3.35	-7.14
	3.37	-7.18
	3.4	-7.2
	3.43	-7.23
	3.45	-7.25
	3.48	-7.25
	3.5	-7.29
	3.53	-7.29
	3.56	-7.32
	3.58	-7.34
	3.61	-7.35
	3.63	-7.39
	3.66	-7.38
	3.69	-7.41
	3.71	-7.41
	3.74	-7.44
	3.76	-7.44
	3.79	-7.46
	3.82	-7.45
	3.84	-7.46
	3.87	-7.48
	3.89	-7.47
	3.92	-7.48
	3.95	-7.48
	3.97	-7.49
	4	-7.48
	4.02	-7.48
	4.05	-7.48
	4.08	-7.48
	4.1	-7.47
	4.13	-7.46
	4.15	-7.46
	4.18	-7.46
	4.21	-7.45
	4.23	-7.44
	4.26	-7.44
	4.28	-7.44
	4.31	-7.41
	4.34	-7.42
	4.36	-7.41
	4.39	-7.41
	4.41	-7.41
	4.44	-7.38
	4.47	-7.4
	4.49	-7.41
	4.52	-7.4
	4.54	-7.4
	4.57	-7.4
	4.6	-7.41
	4.62	-7.41
	4.65	-7.43
	4.67	-7.43
	4.7	-7.44
	4.72	-7.45
	4.75	-7.48
	4.78	-7.48
	4.8	-7.52
	4.83	-7.52
	4.85	-7.53
	4.88	-7.54
	4.91	-7.56
	4.93	-7.59
	4.96	-7.63
	4.98	-7.63
	5.01	-7.66
	5.04	-7.68
	5.06	-7.72
	5.09	-7.72
	5.11	-7.76
	5.14	-7.79
	5.17	-7.8
	5.19	-7.81
	5.22	-7.83
	5.24	-7.88
	5.27	-7.89
	5.3	-7.91
	5.32	-7.94
	5.35	-7.95
	5.37	-7.97
	5.4	-8
	5.43	-8.01
	5.45	-8.04
	5.48	-8.04
	5.5	-8.05
	5.53	-8.08
	5.56	-8.09
	5.58	-8.1
	5.61	-8.11
	5.63	-8.13
	5.66	-8.14
	5.69	-8.15
	5.71	-8.16
	5.74	-8.17
	5.76	-8.2
	5.79	-8.2
	5.82	-8.22
	5.84	-8.23
	5.87	-8.23
	5.89	-8.23
	5.92	-8.23
	5.95	-8.24
	5.97	-8.26
	6	-8.27
	6.02	-8.29
	6.05	-8.28
	6.07	-8.29
	6.1	-8.3
	6.13	-8.3
	6.15	-8.31
	6.18	-8.33
	6.2	-8.33
	6.23	-8.33
	6.26	-8.33
	6.28	-8.36
	6.31	-8.35
	6.33	-8.35
	6.36	-8.37
	6.39	-8.35
	6.41	-8.37
	6.44	-8.36
	6.46	-8.38
	6.49	-8.38
	6.52	-8.39
	6.54	-8.38
	6.57	-8.4
	6.59	-8.37
	6.62	-8.37
	6.65	-8.38
	6.67	-8.38
	6.7	-8.39
	6.72	-8.39
	6.75	-8.36
	6.78	-8.4
	6.8	-8.38
	6.83	-8.38
	6.85	-8.39
	6.88	-8.38
	6.91	-8.38
	6.93	-8.36
	6.96	-8.36
	6.98	-8.35
	7.01	-8.36
	7.04	-8.34
	7.06	-8.33
	7.09	-8.33
	7.11	-8.31
	7.14	-8.28
	7.17	-8.26
	7.19	-8.24
	7.22	-8.2
	7.24	-8.14
	7.27	-8.09
	7.29	-8.04
	7.32	-7.95
	7.35	-7.88
	7.37	-7.8
	7.4	-7.68
	7.42	-7.6
	7.45	-7.48
	7.48	-7.38
	7.5	-7.28
	7.53	-7.18
	7.55	-7.07
	7.58	-6.97
	7.61	-6.85
	7.63	-6.73
	7.66	-6.56
	7.68	-6.39
	7.71	-6.17
	7.74	-5.87
	7.76	-5.44
	7.79	-4.86
	7.81	-4.06
	7.84	-2.95
	7.87	-1.5
	7.89	0.66
	7.92	3.53
	7.94	7.2
	7.97	11.82
	8	18.03
	8.02	26.29
	8.05	36.1
	8.07	48.01
	8.1	62.46
	8.13	79.21
	8.15	98.34
	8.18	119.72
	8.2	140.83
	8.23	163.42
	8.26	185.4
	8.28	205.07
	8.31	223.84
	8.33	238.86
	8.36	251.59
	8.39	259.91
	8.41	265.2
	8.44	267.33
	8.46	266.46
	8.49	263.36
	8.52	258.48
	8.54	252.82
	8.57	246.06
	8.59	239.7
	8.62	233.73
	8.64	228.28
	8.67	223.28
	8.7	218.49
	8.72	214.68
	8.75	210.87
	8.77	207.4
	8.8	203.92
	8.83	200.15
	8.85	196.77
	8.88	193.2
	8.9	189.6
	8.93	185.76
	8.96	181.86
	8.98	178.22
	9.01	174.25
	9.03	170.48
	9.06	166.74
	9.09	162.92
	9.11	159.59
	9.14	156.09
	9.16	152.89
	9.19	149.7
	9.22	146.73
	9.24	143.9
	9.27	141.31
	9.29	139.16
	9.32	137.04
	9.35	135.26
	9.37	133.84
	9.4	132.87
	9.42	132.4
	9.45	132.34
	9.48	132.98
	9.5	134.33
	9.53	136.53
	9.55	140.34
	9.58	143.79
	9.61	148.85
	9.63	154.31
	9.66	161.47
	9.68	169.27
	9.71	178.23
	9.74	188.34
	9.76	198.4
	9.79	209.35
	9.81	220.67
	9.84	232.24
	9.87	243.42
	9.89	253.22
	9.92	263.53
	9.94	272.14
	9.97	279.32
	9.99	285.18
	10.02	289.06
	10.05	291.37
	10.07	291.84
	10.1	290.53
	10.12	287.22
	10.15	282.74
	10.18	276.49
	10.2	269.6
	10.23	261.78
	10.25	252.49
	10.28	243.63
	10.31	234.32
	10.33	225.11
	10.36	215.79
	10.38	206.3
	10.41	198
	10.44	189.28
	10.46	182.03
	10.49	173.95
	10.51	166.28
	10.54	160.22
	10.57	153.6
	10.59	147.66
	10.62	141.82
	10.64	136.3
	10.67	131.42
	10.7	126.46
	10.72	122.03
	10.75	117.49
	10.77	113.12
	10.8	109.26
	10.83	105.14
	10.85	101.43
	10.88	97.66
	10.9	93.88
	10.93	90.31
	10.96	86.85
	10.98	83.64
	11.01	80.27
	11.03	76.96
	11.06	74.15
	11.09	71.22
	11.11	68.58
	11.14	66.05
	11.16	63.37
	11.19	60.9
	11.22	58.63
	11.24	56.51
	11.27	54.19
	11.29	52.07
	11.32	50.11
	11.34	48.14
	11.37	46.46
	11.4	44.65
	11.42	42.88
	11.45	41.37
	11.47	39.97
	11.5	38.57
	11.53	37.2
	11.55	36
	11.58	34.78
	11.6	32.84
	11.63	31.28
	11.66	29.98
	11.68	28.8
	11.71	29.22
	11.73	29.47
	11.76	29.1
	11.79	28.44
	11.81	27.65
	11.84	26.97
	11.86	26.28
	11.89	25.78
	11.92	25.29
	11.94	24.91
	11.97	24.63
	11.99	24.3
	12.02	24.08
	12.05	23.84
	12.07	23.67
	12.1	23.52
	12.12	23.46
	12.15	23.38
	12.18	23.31
	12.2	23.22
	12.23	23.17
	12.25	23.15
	12.28	23.12
	12.31	23.09
	12.33	23.06
	12.36	23.01
	12.38	22.95
	12.41	22.89
	12.44	22.8
	12.46	22.7
	12.49	22.64
	12.51	22.52
	12.54	22.37
	12.57	22.4
	12.59	22.16
	12.62	21.86
	12.64	21.61
	12.67	21.39
	12.69	21.12
	12.72	20.82
	12.75	20.49
	12.77	20.13
	12.8	19.8
	12.82	19.41
	12.85	19.01
	12.88	18.63
	12.9	18.19
	12.93	17.75
	12.95	17.21
	12.98	16.71
	13.01	16.25
	13.03	15.72
	13.06	15.25
	13.08	14.66
	13.11	14.1
	13.14	13.58
	13.16	13
	13.19	12.47
	13.21	11.94
	13.24	11.4
	13.27	10.88
	13.29	10.38
	13.32	9.85
	13.34	9.32
	13.37	8.78
	13.4	8.36
	13.42	7.87
	13.45	7.41
	13.47	6.94
	13.5	6.48
	13.53	6.06
	13.55	5.65
	13.58	5.33
	13.6	4.92
	13.63	4.57
	13.66	4.21
	13.68	3.87
	13.71	3.56
	13.73	3.26
	13.76	2.95
	13.79	2.66
	13.81	2.37
	13.84	2.1
	13.86	1.84
	13.89	1.58
	13.91	1.37
	13.94	1.12
	13.97	0.92
	13.99	0.71
	14.02	0.51
	14.04	0.32
	14.07	0.14
	14.1	-0.02
	14.12	-0.21
	14.15	-0.37
	14.17	-0.53
	14.2	-0.68
	14.23	-0.81
	14.25	-0.94
	14.28	-1.09
	14.3	-1.19
	14.33	-1.33
	14.36	-1.42
	14.38	-1.53
	14.41	-1.61
	14.43	-1.71
	14.46	-1.77
	14.49	-1.82
	14.51	-1.9
	14.54	-1.97
	14.56	-2
	14.59	-2.02
	14.62	-2.03
	14.64	-2.05
	14.67	-2.03
	14.69	-2.03
	14.72	-1.99
	14.75	-1.95
	14.77	-1.83
	14.8	-1.77
	14.82	-1.67
	14.85	-1.52
	14.88	-1.39
	14.9	-1.19
	14.93	-0.98
	14.95	-0.75
	14.98	-0.5
	15.01	-0.19
	15.03	0.14
	15.06	0.5
	15.08	0.88
	15.11	1.33
	15.14	1.76
	15.16	2.27
	15.19	2.83
	15.21	3.35
	15.24	3.96
	15.26	4.58
	15.29	5.27
	15.32	5.97
	15.34	6.7
	15.37	7.46
	15.39	8.16
	15.42	9.02
	15.45	9.86
	15.47	10.68
	15.5	11.57
	15.52	12.41
	15.55	13.32
	15.58	14.23
	15.6	15.11
	15.63	15.98
	15.65	16.85
	15.68	17.77
	15.71	18.62
	15.73	19.39
	15.76	20.2
	15.78	20.96
	15.81	21.68
	15.84	22.35
	15.86	22.93
	15.89	23.49
	15.91	23.96
	15.94	24.42
	15.97	24.81
	15.99	25.11
	16.02	25.37
	16.04	25.56
	16.07	25.7
	16.1	25.78
	16.12	25.81
	16.15	25.8
	16.17	25.71
	16.2	25.56
	16.23	25.37
	16.25	25.16
	16.28	24.88
	16.3	24.61
	16.33	24.29
	16.36	23.9
	16.38	23.52
	16.41	23.12
	16.43	22.71
	16.46	22.23
	16.49	21.79
	16.51	21.31
	16.54	20.78
	16.56	20.31
	16.59	19.76
	16.61	19.24
	16.64	18.77
	16.67	18.2
	16.69	17.66
	16.72	17.14
	16.74	16.6
	16.77	16.07
	16.8	15.54
	16.82	15.07
	16.85	14.52
	16.87	14
	16.9	13.49
	16.93	12.96
	16.95	12.48
	16.98	11.99
	17	11.48
	17.03	10.97
	17.06	10.48
	17.08	10.02
	17.11	9.51
	17.13	9.04
	17.16	8.55
	17.19	8.14
	17.21	7.68
	17.24	7.24
	17.26	6.83
	17.29	6.42
	17.32	6.03
	17.34	5.64
	17.37	5.28
	17.39	4.94
	17.42	4.59
	17.45	4.28
	17.47	3.98
	17.5	3.68
	17.52	3.41
	17.55	3.11
	17.58	2.86
	17.6	2.59
	17.63	2.34
	17.65	2.08
	17.68	1.83
	17.71	1.56
	17.73	1.3
	17.76	1.05
	17.78	0.78
	17.81	0.51
	17.84	0.24
	17.86	-0.03
	17.89	-0.3
	17.91	-0.59
	17.94	-0.88
	17.96	-1.17
	17.99	-1.45
	18.02	-1.76
	18.04	-2.05
	18.07	-2.33
	18.09	-2.61
	18.12	-2.9
	18.15	-3.19
	18.17	-3.46
	18.2	-3.73
	18.22	-3.97
	18.25	-4.25
	18.28	-4.51
	18.3	-4.74
	18.33	-4.98
	18.35	-5.21
	18.38	-5.42
	18.41	-5.64
	18.43	-5.87
	18.46	-6.07
	18.48	-6.26
	18.51	-6.45
	18.54	-6.63
	18.56	-6.81
	18.59	-6.98
	18.61	-7.14
	18.64	-7.31
	18.67	-7.46
	18.69	-7.59
	18.72	-7.74
	18.74	-7.89
	18.77	-8.02
	18.8	-8.16
	18.82	-8.3
	18.85	-8.42
	18.87	-8.55
	18.9	-8.66
	18.93	-8.78
	18.95	-8.88
	18.98	-8.98
	19	-9.43
	19.03	-10.25
	19.06	-9.99
	19.08	-9.73
	19.11	-9.58
	19.13	-9.56
	19.16	-9.62
	19.19	-9.51
	19.21	-9.41
	19.24	-9.52
	19.26	-9.64
	19.29	-9.76
	19.31	-9.87
	19.34	-9.98
	19.37	-10.08
	19.39	-10.17
	19.42	-10.27
	19.44	-10.34
	19.47	-10.41
	19.5	-10.49
	19.52	-10.55
	19.55	-10.62
	19.57	-10.67
	19.6	-10.73
	19.63	-10.81
	19.65	-10.86
	19.68	-10.91
	19.7	-10.96
	19.73	-11
	19.76	-11.06
	19.78	-11.11
	19.81	-11.15
	19.83	-11.18
	19.86	-11.23
	19.89	-11.26
	19.91	-11.3
	19.94	-11.33
	19.96	-11.33
	19.99	-11.36
	20.02	-11.37
	20.04	-11.39
	20.07	-11.39
	20.09	-11.37
	20.12	-11.38
	20.15	-11.36
	20.17	-11.35
	20.2	-11.32
	20.22	-11.26
	20.25	-11.27
	20.28	-11.21
	20.3	-11.16
	20.33	-11.13
	20.35	-11.05
	20.38	-10.99
	20.41	-10.94
	20.43	-10.85
	20.46	-10.8
	20.48	-10.73
	20.51	-10.66
	20.53	-10.57
	20.56	-10.5
	20.59	-10.41
	20.61	-10.32
	20.64	-10.24
	20.66	-10.17
	20.69	-10.07
	20.72	-10.01
	20.74	-9.93
	20.77	-9.87
	20.79	-9.81
	20.82	-9.73
	20.85	-9.69
	20.87	-9.62
	20.9	-9.57
	20.92	-9.53
	20.95	-9.48
	20.98	-9.41
	21	-9.41
	21.03	-9.39
	21.05	-9.35
	21.08	-9.27
	21.11	-9.18
	21.13	-9.01
	21.16	-8.82
	21.18	-8.6
	21.21	-8.35
	21.24	-7.99
	21.26	-7.79
	21.29	-7.53
	21.31	-7.25
	21.34	-6.95
	21.37	-6.67
	21.39	-6.42
	21.42	-6.16
	21.44	-5.91
	21.47	-5.71
	21.5	-5.56
	21.52	-5.47
	21.55	-5.47
	21.57	-5.55
	21.6	-5.72
	21.63	-5.91
	21.65	-6.14
	21.68	-6.42
	21.7	-6.71
	21.73	-7
	21.76	-7.28
	21.78	-7.54
	21.81	-7.8
	21.83	-8.05
	21.86	-8.32
	21.88	-8.55
	21.91	-8.77
	21.94	-8.97
	21.96	-9.19
	21.99	-9.38
	22.01	-9.55
	22.04	-9.71
	22.07	-9.79
	22.09	-9.87
	22.12	-9.88
	22.14	-9.85
	22.17	-9.79
	22.2	-9.68
	22.22	-9.5
	22.25	-9.31
	22.27	-9.1
	22.3	-8.77
	22.33	-8.66
	22.35	-8.56
	22.38	-8.49
	22.4	-8.38
	22.43	-8.31
	22.46	-8.26
	22.48	-8.2
	22.51	-8.13
	22.53	-8.23
	22.56	-8.5
	22.59	-8.77
	22.61	-9.16
	22.64	-9.59
	22.66	-9.87
	22.69	-10.11
	22.72	-10.26
	22.74	-10.41
	22.77	-10.53
	22.79	-10.63
	22.82	-10.69
	22.85	-10.75
	22.87	-10.8
	22.9	-10.85
	22.92	-10.86
	22.95	-10.88
	22.98	-10.92
	23	-10.92
	23.03	-10.92
	23.05	-10.91
	23.08	-10.91
	23.11	-10.9
	23.13	-10.93
	23.16	-10.93
	23.18	-10.92
	23.21	-10.89
	23.23	-10.9
	23.26	-10.89
	23.29	-10.88
	23.31	-10.86
	23.34	-10.87
	23.36	-10.85
	23.39	-10.84
	23.42	-10.84
	23.44	-10.82
	23.47	-10.8
	23.49	-10.81
	23.52	-10.78
	23.55	-10.77
	23.57	-10.74
	23.6	-10.72
	23.62	-10.7
	23.65	-10.69
	23.68	-10.63
	23.7	-10.61
	23.73	-10.59
	23.75	-10.55
	23.78	-10.52
	23.81	-10.46
	23.83	-10.41
	23.86	-10.37
	23.88	-10.31
	23.91	-10.26
	23.94	-10.2
	23.96	-10.15
	23.99	-10.08
	24.01	-10.01

## Sheet: Supplementary Fig. 8
	NMUR1	% IP1 Accumulation (normalized to WT)
	WT	% IP1 Accumulation				L59A	% IP1 Accumulation				E117A	% IP1 Accumulation				E120A	% IP1 Accumulation
	log(NMU[M])	1st	2nd	3rd		log(NMU[M])	1st	2nd	3rd		log(NMU[M])	1st	2nd	3rd		log(NMU[M])	1st	2nd	3rd
	-4.45593	120.402	94.8747	89.3981		-4.45593	81.5062	40.7221	72.9081		-4.45593	65.0575	40.1237	26.6709		-4.45593	233.685	154.188	136.192
	-5.45593	128.008	101.052	76.7718		-5.45593	73.7227	55.739	54.8393		-5.45593	45.7476	18.575	1.67751		-5.45593	224.989	96.0484	145.489
	-6.45593	142.976	97.0121	76.228		-6.45593	73.0766	28.7125	68.3927		-6.45593	41.9835	0.401849	4.81482		-6.45593	227.923	131.007	149.584
	-7.45593	112.081	74.4233	45.5703		-7.45593	-32.7126	-21.1073	-39.6906		-7.45593	25.8465	-29.5361	-6.69159		-7.45593	189.75	94.6661	149.671
	-8.45593	84.5449	51.0493	36.8565		-8.45593	-33.0217	-33.3232	-25.7907		-8.45593	18.347	-34.389	-11.3415		-8.45593	82.8378	42.7585	25.2551
	-9.45593	26.8483	-4.8808	-19.5887		-9.45593	-39.7314	-57.133	-27.5336		-9.45593	19.9749	-37.8282	-4.11928		-9.45593	46.4489	31.7566	12.717
	-10.4559	30.4353	2.55809	5.89476		-10.4559	-38.6732	-49.7147	-41.7536		-10.4559	18.5504	-20.0366	-0.0432822		-10.4559	30.9622	18.3353	18.8049
	-11.4559	11.2517	-2.58089	-26.8589		-11.4559	-42.0922	-34.5726	-37.0916		-11.4559	2.5597	-25.9541	-17.6883		-11.4559	25.8189	16.677	5.40604
	M121A	% IP1 Accumulation				N124A	% IP1 Accumulation				Y125A	% IP1 Accumulation				T138A	% IP1 Accumulation
	log(NMU[M])	1st	2nd	3rd		log(NMU[M])	1st	2nd	3rd		log(NMU[M])	1st	2nd	3rd		log(NMU[M])	1st	2nd	3rd
	-4.45593	212.359	221.768	216.284		-4.45593	6.78986	-36.2195	37.7573		-4.45593	88.4406	159.12	100.593		-4.45593	24.0094	-17.0713	28.2839
	-5.45593	171.014	166.065	167.43		-5.45593	-16.3711	-35.6041	30.5127		-5.45593	94.5489	144.005	76.7402		-5.45593	-6.17463	-24.8766	1.13165
	-6.45593	201.652	198.393	192.109		-6.45593	-4.70888	-48.362	15.7112		-6.45593	98.1404	133.62	61.4306		-6.45593	-11.3689	-22.9859	-11.4359
	-7.45593	134.431	131.468	119.566		-7.45593	-21.4798	-44.8994	-3.94635		-7.45593	69.9717	-16.4933	69.3502		-7.45593	-25.5578	-32.3994	-5.16935
	-8.45593	110.918	92.8071	105.978		-8.45593	-6.61855	-54.7314	-26.5324		-8.45593	22.7693	-15.9711	-9.93342		-8.45593	-29.6834	-45.1036	-14.0235
	-9.45593	117.506	96.9349	104.411		-9.45593	-25.8976	-64.5715	-30.3885		-9.45593	-4.61364	47.5181	-33.2634		-9.45593	-33.7477	-39.5724	-5.16733
	-10.4559	103.425	91.1589	81.286		-10.4559	-32.1912	-69.564	-48.4681		-10.4559	-7.71019	-21.7522	-46.0035		-10.4559	-49.3903	-33.8813	0.894196
	-11.4559	65.8374	67.8435	85.3576		-11.4559	-18.0652	-60.324	-36.5081		-11.4559	-5.32351	-34.1892	-80.392		-11.4559	-32.9688	-33.7005	35.8776
	F141A	% IP1 Accumulation				E142A	% IP1 Accumulation				H200A	% IP1 Accumulation				V218A	% IP1 Accumulation
	log(NMU[M])	1st	2nd	3rd		log(NMU[M])	1st	2nd	3rd		log(NMU[M])	1st	2nd	3rd		log(NMU[M])	1st	2nd	3rd
	-4.45593	47.9235	33.8962	38.2455		-4.45593	42.2679	64.0502	27.7792		-4.45593	116.318	105.775	119.169		-4.45593	-27.3876	-34.4814	59.5291
	-5.45593	24.2423	23.0326	14.8805		-5.45593	44.3952	21.923	24.876		-5.45593	118.233	96.509	155.227		-5.45593	-42.413	-46.7861	32.5057
	-6.45593	9.00502	0.882897	2.68723		-6.45593	27.1398	8.91543	5.55818		-6.45593	102.703	64.1426	134.397		-6.45593	-42.9417	-52.0679	13.962
	-7.45593	-31.112	3.14205	7.5526		-7.45593	-5.81219	-16.9728	-10.8507		-7.45593	73.0462	38.1968	64.7157		-7.45593	-32.0528	-63.4206	9.2177
	-8.45593	-66.1147	-57.1363	-14.7161		-8.45593	-13.4828	-38.4787	-14.9195		-8.45593	29.822	29.4914	27.2929		-8.45593	-67.1531	-67.0514	16.2623
	-9.45593	-76.9674	-60.9705	-19.6125		-9.45593	-48.8454	-42.834	-22.3684		-9.45593	-2.0046	7.90006	-20.7102		-9.45593	-51.7111	-53.6491	14.1464
	-10.4559	-87.4499	-68.7557	-12.5824		-10.4559	-45.8207	-61.709	-54.6523		-10.4559	0.717839	11.8162	2.17551		-10.4559	-53.5328	-49.2498	15.1025
	-11.4559	-90.509	-77.4521	-16.5232		-11.4559	-72.623	-54.3476	-46.918		-11.4559	-23.4044	7.16517	-9.32		-11.4559	-47.4322	-45.2138	23.1706
	F313A	% IP1 Accumulation				D316A	% IP1 Accumulation				R317A	% IP1 Accumulation				W320A	% IP1 Accumulation
	log(NMU[M])	1st	2nd	3rd		log(NMU[M])	1st	2nd	3rd		log(NMU[M])	1st	2nd	3rd		log(NMU[M])	1st	2nd	3rd
	-4.45593	65.0575	94.992	51.0796		-4.45593	133.578	200.879	116.566		-4.45593	16.9052	35.4112	-21.1573		-4.45593	49.4648	-24.8124	-14.3373
	-5.45593	41.9835	57.9695	40.0007		-5.45593	117.937	183.468	142.983		-5.45593	16.7204	19.5386	-35.1445		-5.45593	1.65774	-47.7772	-17.1135
	-6.45593	25.8465	8.41784	37.8802		-6.45593	106.547	86.4437	156.07		-6.45593	-21.4439	-2.2653	-28.2661		-6.45593	-25.314	-45.3679	-40.2487
	-7.45593	18.347	5.68046	26.821		-7.45593	91.5204	-20.8426	134.305		-7.45593	-6.24969	-29.2924	-35.2227		-7.45593	-30.0846	-56.9264	-35.1477
	-8.45593	18.5504	-11.2147	20.3985		-8.45593	29.5166	-66.8291	77.6349		-8.45593	5.89153	-35.2135	-32.175		-8.45593	-49.904	-65.5033	-43.5085
	-9.45593	2.5597	-27.5796	-16.8275		-9.45593	-66.214	-68.8658	-83.242		-9.45593	-9.57828	-47.956	-2.69591		-9.45593	-61.6804	-55.9155	-38.6129
	-10.4559	11.9813	-31.7016	-21.8555		-10.4559	-71.1141	-87.1239	-76.2571		-10.4559	-10.5033	-59.4705	-5.01963		-10.4559	-76.2987	-63.1183	-46.3405
	-11.4559	3.48104	15.3107	-19.326		-11.4559	-66.4703	-101.419	-103.505		-11.4559	-20.4414	-54.4776	-8.39544		-11.4559	-59.4305	-64.7878	-24.9819
	H331A	% IP1 Accumulation				F334A	% IP1 Accumulation				Q335A	% IP1 Accumulation				H338A	% IP1 Accumulation
	log(NMU[M])	1st	2nd	3rd		log(NMU[M])	1st	2nd	3rd		log(NMU[M])	1st	2nd	3rd		log(NMU[M])	1st	2nd	3rd
	-4.45593	141.28	114.848	142.024		-4.45593	87.279	94.9259	74.2981		-4.45593	88.7243	66.4475	131.766		-4.45593	136.27	56.8237	100.214
	-5.45593	124.293	83.4204	99.8699		-5.45593	51.376	76.8221	50.0461		-5.45593	83.016	60.7237	129.146		-5.45593	101.659	63.1746	105.095
	-6.45593	99.1559	89.4112	75.6407		-6.45593	67.3877	32.301	41.5093		-6.45593	103.786	56.9791	118.558		-6.45593	107.183	23.0098	95.9122
	-7.45593	84.2455	72.2914	71.9255		-7.45593	12.4765	6.37096	31.6939		-7.45593	90.6621	23.6702	60.8084		-7.45593	86.6642	11.9591	80.9267
	-8.45593	4.23207	-45.4781	-26.1865		-8.45593	-23.2187	-7.37846	3.60493		-8.45593	45.4951	7.61717	29.519		-8.45593	33.8891	-4.22905	68.952
	-9.45593	5.19498	-73.366	-39.7067		-9.45593	-31.6673	-10.0618	8.80082		-9.45593	40.899	-10.5335	9.43966		-9.45593	23.7217	7.90813	28.5122
	-10.4559	-46.1375	-96.4357	-31.217		-10.4559	-45.6347	-27.9348	-12.6413		-10.4559	22.0888	-2.9554	-2.59219		-10.4559	14.3466	21.9546	19.0285
	-11.4559	-43.9999	-103.814	-63.2172		-11.4559	-48.337	-11.5448	5.17036		-11.4559	8.93884	-23.5307	3.57951		-11.4559	36.9054	-8.74694	17.3611
	V339A	% IP1 Accumulation				F345A	% IP1 Accumulation				Y346A	% IP1 Accumulation
	log(NMU[M])	1st	2nd	3rd		log(NMU[M])	1st	2nd	3rd		log(NMU[M])	1st	2nd	3rd
	-4.45593	155.442	159.724	154.739		-4.45593	181.62	152.821	164.951		-4.45593	32.6078	70.7619	5.6171
	-5.45593	149.665	168.6	191.658		-5.45593	140.28	109.805	136.292		-5.45593	62.9451	32.7965	-0.312863
	-6.45593	130.21	164.656	157.231		-6.45593	-23.4468	-36.9936	-30.1056		-6.45593	27.4166	-27.2249	-5.26177
	-7.45593	137.943	85.7993	47.562		-7.45593	-44.7703	-62.7805	-53.036		-7.45593	-41.1426	-19.0713	-13.1575
	-8.45593	122.321	26.6177	18.7589		-8.45593	-53.1224	-57.2283	-50.1582		-8.45593	-35.201	-63.1025	26.9221
	-9.45593	43.4666	-29.8989	56.1809		-9.45593	-64.0687	-72.2102	-64.1857		-9.45593	-35.0093	-44.4999	8.83028
	-10.4559	17.2267	-23.5186	-51.9739		-10.4559	-51.7144	-79.5482	-45.2319		-10.4559	-36.7555	-81.6887	21.4394
	-11.4559	23.7772	6.65224	-49.1501		-11.4559	-42.8122	-28.2451	-16.2286		-11.4559	-35.5089	-42.5422	-7.03301
	NMUR2	% IP1 Accumulation (normalized to WT)
	WT	% IP1 Accumulation				F44A	% IP1 Accumulation				Y52A	% IP1 Accumulation				E102A	% IP1 Accumulation
	log(NMU[M])	1st	2nd	3rd		log(NMU[M])	1st	2nd	3rd		log(NMU[M])	1st	2nd	3rd		log(NMU[M])	1st	2nd	3rd
	-4.45593	123.272	109.274	95.7653		-4.45593	100.307	83.4487	86.8713		-4.45593	100.542	135.761	103.051		-4.45593	97.2798	83.2558	85.9191
	-5.45593	115.359	89.9694	82.686		-5.45593	91.0889	63.443	66.3269		-5.45593	119.328	127.93	94.4449		-5.45593	85.0005	75.3418	98.1786
	-6.45593	109.853	91.4551	92.6182		-6.45593	73.2091	43.152	40.2888		-6.45593	113.916	112.926	98.4705		-6.45593	85.6734	62.5243	67.3813
	-7.45593	97.8944	98.8661	102.992		-7.45593	-3.79037	-6.62011	3.36492		-7.45593	101.175	100.966	97.2145		-7.45593	41.7246	5.86502	-4.02699
	-8.45593	87.2063	76.4585	64.3532		-8.45593	-53.67	-58.7528	-61.3261		-8.45593	83.0374	94.1322	83.9515		-8.45593	-12.0606	7.68542	-19.3969
	-9.45593	42.0684	30.0378	42.8608		-9.45593	-27.3788	-25.7042	-17.0955		-9.45593	70.048	40.0577	-2.06812		-9.45593	-20.5062	-26.1819	-33.3172
	-10.4559	17.2245	12.1102	3.07831		-10.4559	-31.355	-19.0629	-34.7535		-10.4559	58.3843	-4.61028	-52.7564		-10.4559	-47.8472	-47.124	-56.4675
	-11.4559	-10.3582	0.993254	-8.83222		-11.4559	-57.7539	-50.1425	-59.5378		-11.4559	45.971	-9.2734	-57.1101		-11.4559	-126.873	-35.7634	-51.6903
	E105A	% IP1 Accumulation				M106A	% IP1 Accumulation				N109A	% IP1 Accumulation				Y110A	% IP1 Accumulation
	log(NMU[M])	1st	2nd	3rd		log(NMU[M])	1st	2nd	3rd		log(NMU[M])	1st	2nd	3rd		log(NMU[M])	1st	2nd	3rd
	-4.45593	62.3416	42.3759	116.49		-4.45593	32.9141	-6.98607	53.5907		-4.45593	64.346	71.5302	92.4773		-4.45593	107.146	56.7933	40.4344
	-5.45593	71.5456	36.1554	86.4253		-5.45593	22.7229	-15.718	59.2518		-5.45593	53.767	42.23	91.1792		-5.45593	107.314	50.4722	22.3954
	-6.45593	53.8417	34.3939	68.7233		-6.45593	23.6669	-17.2227	63.0119		-6.45593	36.9367	18.7825	85.4353		-6.45593	48.2783	-5.25336	-40.6351
	-7.45593	29.5451	-5.00805	50.1747		-7.45593	-12.9828	-42.8357	28.4098		-7.45593	17.6358	22.8466	84.8025		-7.45593	-92.1983	-130.856	-133.258
	-8.45593	26.9185	-28.8211	-8.19214		-8.45593	-39.3473	-62.3153	-31.3181		-8.45593	25.2391	3.80279	68.7033		-8.45593	-101.786	-139.706	-136.184
	-9.45593	0.75304	-21.3726	-42.3547		-9.45593	-55.7505	-62.4293	-81.4769		-9.45593	24.5103	-34.0479	33.5332		-9.45593	-142.198	-175.273	-189.237
	-10.4559	-11.6768	-39.3645	-54.0609		-10.4559	-52.2168	-68.6346	-103.164		-10.4559	11.842	-22.9359	-57.718		-10.4559	-110.759	-154.99	-158.854
	-11.4559	-13.3259	-30.5816	-108.855		-11.4559	-55.7493	-66.0236	-101.977		-11.4559	5.79417	-56.5205	-69.2466		-11.4559	-110.859	-141.089	-153.677
	K122A	% IP1 Accumulation				T123A	% IP1 Accumulation				F126A	% IP1 Accumulation				E127A	% IP1 Accumulation
	log(NMU[M])	1st	2nd	3rd		log(NMU[M])	1st	2nd	3rd		log(NMU[M])	1st	2nd	3rd		log(NMU[M])	1st	2nd	3rd
	-4.45593	41.944	38.6089	36.2595		-4.45593	106.281	88.629	102.406		-4.45593	93.8283	85.3115	95.604		-4.45593	66.0617	34.3655	6.34986
	-5.45593	36.1733	21.6722	19.6507		-5.45593	98.6966	65.9337	88.811		-5.45593	84.7587	80.7517	94.2352		-5.45593	79.9784	30.6828	-1.1926
	-6.45593	72.7575	43.8605	40.1883		-6.45593	74.1229	65.1732	91.6533		-6.45593	79.3893	77.6952	83.9297		-6.45593	62.9177	12.8232	-6.28872
	-7.45593	7.76744	-0.673478	-6.24666		-7.45593	70.8289	27.2859	76.9224		-7.45593	102.018	54.7786	67.8968		-7.45593	31.6657	-16.6005	-16.4121
	-8.45593	8.96883	-13.2083	-5.68539		-8.45593	-1.21358	-27.8715	-49.2854		-8.45593	98.7531	22.1914	49.3886		-8.45593	-46.6041	-12.7291	-19.278
	-9.45593	4.84659	-11.7607	-5.58831		-9.45593	-64.9623	-69.4084	-84.9925		-9.45593	62.5548	13.4309	-19.3799		-9.45593	-58.6585	-34.554	-14.5259
	-10.4559	-6.47641	-7.88285	-16.2069		-10.4559	-55.6147	-78.6457	-50.1444		-10.4559	48.5616	25.5765	-26.4833		-10.4559	-83.1037	-49.4865	-27.2904
	-11.4559	5.21295	-9.29213	-8.30751		-11.4559	-61.4707	-69.2913	-38.0047		-11.4559	23.2603	-7.07475	-29.6623		-11.4559	-94.9689	-65.43	-34.3351
	N181A	% IP1 Accumulation				T203A	% IP1 Accumulation				T205A	% IP1 Accumulation				Y213A	% IP1 Accumulation
	log(NMU[M])	1st	2nd	3rd		log(NMU[M])	1st	2nd	3rd		log(NMU[M])	1st	2nd	3rd		log(NMU[M])	1st	2nd	3rd
	-4.45593	71.1029	77.3898	66.077		-4.45593	134.184	73.6501	101.27		-4.45593	48.4866	70.6125	43.6233		-4.45593	91.3695	130.299	88.3508
	-5.45593	74.6814	73.0289	63.2447		-5.45593	136.51	56.5066	98.5607		-5.45593	51.6508	45.9896	35.8945		-5.45593	72.3886	116.128	79.0684
	-6.45593	66.1334	71.4495	68.7468		-6.45593	118.788	43.0274	85.7		-6.45593	31.0545	46.5103	36.4314		-6.45593	97.675	90.9201	71.3976
	-7.45593	98.2466	20.4997	55.9193		-7.45593	121.101	52.8667	69.2924		-7.45593	28.1981	44.5834	38.648		-7.45593	85.3627	46.0241	66.0068
	-8.45593	78.0841	-33.5461	10.2521		-8.45593	115.66	36.2303	58.6933		-8.45593	-9.20533	39.5383	-7.81394		-8.45593	71.0423	1.2078	20.8367
	-9.45593	41.2912	-29.6923	-23.7648		-9.45593	64.4432	-42.0521	-48.2943		-9.45593	-14.7484	22.1882	-41.575		-9.45593	27.2304	-0.490156	9.47518
	-10.4559	12.9063	-32.8869	-33.824		-10.4559	-4.75304	-43.9356	-58.9789		-10.4559	-29.5948	-31.0977	-40.0115		-10.4559	5.49847	-13.605	4.14533
	-11.4559	-17.98	-34.697	-53.2816		-11.4559	0.66308	-53.9919	-54.0594		-11.4559	-44.9126	-35.137	-41.9219		-11.4559	-18.9284	-5.83396	10.1468
	F284A	% IP1 Accumulation				D287A	% IP1 Accumulation				R288A	% IP1 Accumulation				F291A	% IP1 Accumulation
	log(NMU[M])	1st	2nd	3rd		log(NMU[M])	1st	2nd	3rd		log(NMU[M])	1st	2nd	3rd		log(NMU[M])	1st	2nd	3rd
	-4.45593	105.244	45.2505	34.6746		-4.45593	90.0768	62.2019	50.5096		-4.45593	20.4441	25.5018	-15.7023		-4.45593	65.3865	60.8085	77.8773
	-5.45593	51.6326	31.0022	46.184		-5.45593	60.1724	32.4326	39.3862		-5.45593	14.6923	16.9801	-17.2375		-5.45593	72.2816	56.879	76.1788
	-6.45593	40.5552	27.8305	9.05261		-6.45593	95.8338	68.7423	27.2392		-6.45593	7.35137	2.58573	-10.2131		-6.45593	58.3396	52.0419	77.5288
	-7.45593	19.1627	19.5535	-11.6623		-7.45593	64.9554	74.198	61.1957		-7.45593	-9.73038	-13.5797	-32.9903		-7.45593	41.5037	35.2985	56.6388
	-8.45593	-11.5476	2.99853	-39.1937		-8.45593	51.9308	6.14967	-29.6161		-8.45593	-36.1774	-42.1295	-28.9947		-8.45593	6.88493	9.35074	14.038
	-9.45593	-35.9851	-19.032	-82.1851		-9.45593	50.3612	-7.96728	-48.1291		-9.45593	-32.2037	-57.1529	-38.469		-9.45593	-14.2486	-32.1931	-65.1521
	-10.4559	-36.4347	-48.0601	-74.2645		-10.4559	22.0741	-12.4973	-57.4573		-10.4559	-30.4404	-59.8488	-48.1347		-10.4559	-29.0546	4.39182	-67.9274
	-11.4559	-74.0038	-58.6795	-77.3305		-11.4559	-13.1576	-31.4449	-46.032		-11.4559	-53.3734	-57.338	-38.223		-11.4559	-45.8019	-49.435	-66.5332
	W297A	% IP1 Accumulation				A302G	% IP1 Accumulation				F305A	% IP1 Accumulation				N306A	% IP1 Accumulation
	log(NMU[M])	1st	2nd	3rd		log(NMU[M])	1st	2nd	3rd		log(NMU[M])	1st	2nd	3rd		log(NMU[M])	1st	2nd	3rd
	-4.45593	57.387	58.7015	15.6516		-4.45593	101.526	83.5226	93.2387		-4.45593	83.6182	50.3682	56.6705		-4.45593	53.942	85.8976	55.9782
	-5.45593	82.1309	-6.69389	-0.359604		-5.45593	99.194	69.6059	91.382		-5.45593	81.3934	49.2409	97.1986		-5.45593	65.9406	78.2773	42.379
	-6.45593	67.2026	3.12405	-10.8869		-6.45593	58.3989	27.4937	89.9995		-6.45593	65.6826	3.51918	107.977		-6.45593	68.9104	112.898	33.9333
	-7.45593	-26.2613	-69.9217	-20.156		-7.45593	40.9602	15.0149	54.0011		-7.45593	37.5642	7.13476	124.224		-7.45593	4.52597	77.6951	47.7811
	-8.45593	-31.3722	-79.8394	-30.4844		-8.45593	4.11223	-7.46181	27.4138		-8.45593	-2.59841	-4.94966	70.5025		-8.45593	13.1064	27.9359	-12.3591
	-9.45593	-28.8529	-44.1017	-53.1717		-9.45593	-8.41249	-12.4085	11.5568		-9.45593	-11.111	0.157359	29.1182		-9.45593	1.43759	-23.5419	-13.3165
	-10.4559	-40.4037	-58.2479	-53.6375		-10.4559	-13.7175	-11.5959	5.68557		-10.4559	-21.4955	1.20284	-22.4373		-10.4559	5.57497	-27.6483	-25.3317
	-11.4559	-40.1605	-79.7398	-58.0724		-11.4559	-29.46	-22.5327	-0.784015		-11.4559	-22.7786	3.00565	-114.929		-11.4559	-27.1274	-81.8319	-49.8815
	H309A	% IP1 Accumulation				V310A	% IP1 Accumulation				S312A	% IP1 Accumulation				F316A	% IP1 Accumulation
	log(NMU[M])	1st	2nd	3rd		log(NMU[M])	1st	2nd	3rd		log(NMU[M])	1st	2nd	3rd		log(NMU[M])	1st	2nd	3rd
	-4.45593	60.2876	74.4359	72.9527		-4.45593	76.7961	76.3795	64.6029		-4.45593	135.833	118.599	66.281		-4.45593	114.241	139.836	77.0894
	-5.45593	52.9795	8.29599	47.9817		-5.45593	91.4397	64.0983	58.9268		-5.45593	149.313	106.664	75.7997		-5.45593	68.31	118.96	57.0267
	-6.45593	39.8934	-10.1516	18.4981		-6.45593	73.464	73.713	66.78		-6.45593	129.173	103.524	82.4128		-6.45593	53.0065	77.8608	48.4795
	-7.45593	55.9941	-32.096	10.5055		-7.45593	75.5274	65.4894	91.5596		-7.45593	137.628	90.4917	84.2885		-7.45593	51.9624	84.9758	17.6773
	-8.45593	12.506	-31.7388	-27.2667		-8.45593	52.314	44.0789	68.3653		-8.45593	75.2307	58.3001	67.3611		-8.45593	5.50384	19.1936	-14.1449
	-9.45593	-11.3089	-50.6905	-42.4043		-9.45593	24.5892	1.85741	-30.3336		-9.45593	57.6199	37.1508	40.9021		-9.45593	-20.1305	0.671136	-29.8721
	-10.4559	-10.025	-85.6301	-33.5052		-10.4559	-33.1217	-43.7973	-10.8194		-10.4559	46.1693	25.2876	50.3046		-10.4559	-41.9531	-20.317	-37.2678
	-11.4559	-111.993	-145.001	-25.9565		-11.4559	-47.8478	-40.3491	1.24221		-11.4559	28.0984	-9.72221	16.4872		-11.4559	-81.0082	-27.3485	-79.5928
	Y317A	% IP1 Accumulation
	log(NMU[M])	1st	2nd	3rd
	-4.45593	50.4757	40.9085	78.1644
	-5.45593	42.26	42.3198	48.6901
	-6.45593	62.3342	79.9377	62.2917
	-7.45593	38.1896	12.5553	67.0165
	-8.45593	5.20955	25.0897	-67.0868
	-9.45593	-26.6709	-24.4724	-56.2629
	-10.4559	-9.99161	-42.8636	-98.0718
	-11.4559	-78.341	-79.8095	-41.8922

## Sheet: Supplementary Fig. 9a
	IP1 Accumulation (pEC50)
	NMUR1
		WT	L59A	E117A	E120A	M121A	N124A	Y125A	T138A	F141A	E142A	H200A	V218A	F313A	D316A	R317A	W320A	H331A	F334A	Q335A	H338A	V339A	F345A	Y346A
	1st	8.58	6.937	6.758	8.027	7.363	8.891	8.036	UD	7.322	7.721	7.926	UD	5.693	8.459	UD	5.661	7.93	7.466	8.349	7.69	8.972	5.844	6.745
	2nd	8.431	7.03	6.27	7.836	7.352	8.197	6.796	UD	7.878	6.83	6.682	UD	5.707	6.694	UD	5.212	8.094	6.352	7.464	6.256	7.622	5.803	5.82
	3rd	8.359	6.908	4.895	8.058	7.156	7.392	8.254	UD	5.629	7.416	7.53	UD	8.653	8.782	UD	5.734	7.803	7.384	7.403	8.645	7.228	5.828	7.877
	UD, Undetectable

## Sheet: Supplementary Fig. 9b
	IP1 Accumulation (pEC50)
	NMUR2
		WT	F44A	Y52A	E102A	E105A	M106A	N109A	Y110A	K122A	T123A	F126A	E127A	N181A	T203A	T205A	Y213A	F284A	D287A	R288A	F291A	W297A	A302G	F305A	N306A	H309A	V310A	S312A	F316A	Y317A
	1st	9.195	7.045	8.557	8.202	8.323	7.493	6.298	6.792	7.303	8.225	9.756	7.934	9.788	9.469	8.079	9.283	7.616	10.17	7.456	8.257	6.996	7.414	7.577	7.13	10.79	9.543	8.302	8.399	8.536
	2nd	9.024	6.889	9.185	7.231	7.245	7.311	8.418	6.758	7.216	7.921	7.674	7.285	7.427	8.868	9.702	7.213	9.108	8.401	7.604	8.21	6.545	6.385	5.903	8.636	9.664	9.195	8.469	8	9.232
	3rd	9.378	7.04	9.246	7.11	8.232	8.323	9.704	6.643	7.12	7.882	8.677	6.87	8.467	8.815	8.354	7.922	7.739	8.244	7.376	8.528	8	7.645	10.26	8.224	7.125	8.851	9.064	7.778	7.971

## Sheet: Supplementary table 2 
	NMUR1
		IP1 Accumulation (pEC50)						Surface expression ( 100% WT)
		1st	2nd	3rd				1st	2nd	3rd
	WT	8.58	8.431	8.359			WT	100	100	100
	L59A	6.937	7.03	6.908			L59A	129.066	135.474	93.309
	E117A	6.758	6.27	4.895			E117A	52.5387	41.4119	38.4725
	E120A	8.027	7.836	8.058			E120A	74.5581	86.9455	74.555
	M121A	7.363	7.352	7.156			M121A	157.878	178.047	119.346
	N124A	8.891	8.197	7.392			N124A	81.6499	81.7751	79.2038
	Y125A	8.036	6.796	8.254			Y125A	83.9317	95.1609	82.7049
	T138A	UD	UD	UD			T138A	45.3806	130.486	153.242
	F141A	7.322	7.878	5.629			F141A	152.164	174.215	122.841
	E142A	7.721	6.83	7.416			E142A	80.792	123.028	84.3231
	H200A	7.926	6.682	7.53			H200A	134.37	59.707	91.5267
	V218A	UD	UD	UD			V218A	157.221	140.122	127.974
	F313A	5.693	5.707	8.653			F313A	113.976	96.9568	79.1056
	D316A	8.459	6.694	8.782			D316A	180.845	33.1979	253.059
	R317A	UD	UD	UD			R317A	82.888	74.1702	66.3652
	W320A	5.661	5.212	5.734			W320A	69.1608	65.3603	108.682
	H331A	7.93	8.094	7.803			H331A	142.68	153.33	38.0285
	F334A	7.466	6.352	7.384			F334A	111.459	115.47	112.456
	Q335A	8.349	7.464	7.403			Q335A	148.543	128.336	95.9773
	H338A	7.69	6.256	8.645			H338A	226.781	267.22	172.413
	V339A	8.972	7.622	7.228			V339A	101.428	100.918	90.3164
	F345A	5.844	5.803	5.828			F345A	129.657	114.961	119.206
	Y346A	6.745	5.82	7.877			Y346A	106.89	98.5156	88.1938
	UD, Undetectable
	NMUR2
		IP1 Accumulation (pEC50)						Surface expression ( 100% WT)
		1st	2nd	3rd				1st	2nd	3rd
	WT	9.195	9.024	9.378			WT	100	100	100
	F44A	7.045	6.889	7.04			F44A	195.217	113.87	125.853
	Y52A	8.557	9.185	9.246			Y52A	149.118	114.745	76.7366
	E102A	8.202	7.231	7.11			E102A	64.7252	64.5204	78.4811
	E105A	8.323	7.245	8.232			E105A	189.794	185.758	202.856
	M106A	7.493	7.311	8.323			M106A	233.598	239.59	248.697
	N109A	6.298	8.418	9.704			N109A	181.961	181.439	150.899
	Y110A	6.792	6.758	6.643			Y110A	40.7555	44.6592	50.61
	K122A	7.303	7.216	7.12			K122A	43.5463	41.407	41.2919
	T123A	8.225	7.921	7.882			T123A	305.871	253.198	190.843
	F126A	9.756	7.674	8.677			F126A	133.193	112.784	93.2901
	E127A	7.934	7.285	6.87			E127A	220.324	212.758	147.151
	N181A	9.788	7.427	8.467			N181A	340.226	195.869	108.147
	T203A	9.469	8.868	8.815			T203A	280.143	69.8692	166.989
	T205A	8.079	9.702	8.354			T205A	81.9567	66.3588	51.2656
	Y213A	9.283	7.213	7.922			Y213A	151.931	126.63	85.0207
	F284A	7.616	9.108	7.739			F284A	177.481	161.507	122.421
	D287A	10.17	8.401	8.244			D287A	70.0655	49.4421	68.0864
	R288A	7.456	7.604	7.376			R288A	130.401	129.026	129.197
	F291A	8.257	8.21	8.528			F291A	208.835	202.298	155.843
	W297A	6.996	6.545	8			W297A	83.522	67.1891	76.8648
	A302G	7.414	6.385	7.645			A302G	280.143	69.8692	166.989
	F305A	7.577	5.903	10.26			F305A	89.5043	91.756	78.401
	N306A	7.13	8.636	8.224			N306A	173.702	183.223	142.925
	H309A	10.79	9.664	7.125			H309A	236.062	146.481	139.91
	V310A	9.543	9.195	8.851			V310A	78.5604	96.5515	74.4645
	S312A	8.302	8.469	9.064			S312A	159.583	131.095	131.087
	F316A	8.399	8	7.778			F316A	125.58	115.682	94.4915
	Y317A	8.536	9.232	7.971			Y317A	137.693	129.994	111.733
